# Supplementary material for: Principles of RNA recruitment to viral ribonucleoprotein condensates in a segmented dsRNA virus
Source: eLife. 2023 Jan 26;12:e68670. doi: 10.7554/eLife.68670 (PMC9925054; doi:10.7554/eLife.68670)
Supplement: Figure 1—source data 2. [file elife-68670-fig1-data2.zip]

Archive with 8 entries (7 files):
- Fig1 - source_data2_amended_19Jan2023/
- __MACOSX/._Fig1 - source_data2_amended_19Jan2023
- Fig1 - source_data2_amended_19Jan2023/Fig1 - suplementary figure 1.tif
- __MACOSX/Fig1 - source_data2_amended_19Jan2023/._Fig1 - suplementary figure 1.tif
- Fig1 - source_data2_amended_19Jan2023/Book1.xls
- __MACOSX/Fig1 - source_data2_amended_19Jan2023/._Book1.xls
- Fig1 - source_data2_amended_19Jan2023/Graph2.png
- __MACOSX/Fig1 - source_data2_amended_19Jan2023/._Graph2.png
