# Supplementary material for: Principles of RNA recruitment to viral ribonucleoprotein condensates in a segmented dsRNA virus
Source: eLife. 2023 Jan 26;12:e68670. doi: 10.7554/eLife.68670 (PMC9925054; doi:10.7554/eLife.68670)
Supplement: Figure 2—source data 2. [file elife-68670-fig2-data2.zip]

Archive with 10 entries (9 files):
- Fig2 - source_data2_amended_19Jan2023/
- __MACOSX/._Fig2 - source_data2_amended_19Jan2023
- Fig2 - source_data2_amended_19Jan2023/Figure 2 - source data 2.pzfx
- __MACOSX/Fig2 - source_data2_amended_19Jan2023/._Figure 2 - source data 2.pzfx
- Fig2 - source_data2_amended_19Jan2023/Fig 2 - source data 6.pdf
- __MACOSX/Fig2 - source_data2_amended_19Jan2023/._Fig 2 - source data 6.pdf
- Fig2 - source_data2_amended_19Jan2023/Fig2 - source data 2 - 17.01.23.xlsx
- __MACOSX/Fig2 - source_data2_amended_19Jan2023/._Fig2 - source data 2 - 17.01.23.xlsx
- Fig2 - source_data2_amended_19Jan2023/ Fig2 - source data 2.pdf
- __MACOSX/Fig2 - source_data2_amended_19Jan2023/._ Fig2 - source data 2.pdf
