# Supplementary material for: Principles of RNA recruitment to viral ribonucleoprotein condensates in a segmented dsRNA virus
Source: eLife. 2023 Jan 26;12:e68670. doi: 10.7554/eLife.68670 (PMC9925054; doi:10.7554/eLife.68670)
Supplement: Figure 2—source data 4. — Integrated signals were calculated for single cells separately, N=24 (2 hpi), N=21 (4 hpi), N=30 (6 hpi). [file elife-68670-fig2-data4.zip]

Archive with 10 entries (9 files):
- Fig2 - source_data4_amended_19Jan2023/
- __MACOSX/._Fig2 - source_data4_amended_19Jan2023
- Fig2 - source_data4_amended_19Jan2023/Book3.xls
- __MACOSX/Fig2 - source_data4_amended_19Jan2023/._Book3.xls
- Fig2 - source_data4_amended_19Jan2023/Seg3 RNA.png
- __MACOSX/Fig2 - source_data4_amended_19Jan2023/._Seg3 RNA.png
- Fig2 - source_data4_amended_19Jan2023/EGFP.png
- __MACOSX/Fig2 - source_data4_amended_19Jan2023/._EGFP.png
- Fig2 - source_data4_amended_19Jan2023/Seg4 RNA.png
- __MACOSX/Fig2 - source_data4_amended_19Jan2023/._Seg4 RNA.png
