# Supplementary material for: Principles of RNA recruitment to viral ribonucleoprotein condensates in a segmented dsRNA virus
Source: eLife. 2023 Jan 26;12:e68670. doi: 10.7554/eLife.68670 (PMC9925054; doi:10.7554/eLife.68670)
Supplement: Figure 2—source data 6. [file elife-68670-fig2-data6.txt]

Seg3	Seg4	GFP
34599,35058593750000	42507,99121093750000	36149,26367187500000
445579,60620117200000	584955,47845459000000	1293600,81286621000000
512313,48339843800000	536278,98193359400000	1162507,25341797000000
1081440,67590332000000	1663456,85858154000000	7714123,13574219000000
714874,43212890600000	961492,29589843800000	768856,41699218800000
209631,60429382300000	330409,78875732400000	1379742,39331055000000
58507,05750274660000	79209,26644134520000	452548,00146484400000
626218,86010742200000	574893,69213867200000	668318,32672119100000
980996,96301269500000	1029961,18554688000000	639270,30883789100000
1947847,50781250000000	1958461,09228516000000	1616001,12597656000000
1036482,98345947000000	1364510,18395996000000	323218,17944335900000
581710,68167114300000	775326,55090332000000	932243,42803955100000
5935194,60839844000000	5867659,69238281000000	3873503,68505859000000
30077,42881774900000	55231,87045288090000	253795,73242187500000
4075009,41796875000000	3958693,75195313000000	2643183,42187500000000
457198,01515197800000	588654,71426391600000	609120,09442138700000
4520500,49291992000000	4563842,03662109000000	3324126,00976563000000
96419,03515625000000	145946,07812500000000	67223,37011718750000
104628,80043029800000	112373,43118286100000	394496,26977539100000
1410619,42565918000000	2238827,99194336000000	515799,67016601600000
577671,33255004900000	384648,14226913500000	815805,92785644500000
41595,64934539790000	317071,17622375500000	895884,75207519500000
2555107,83398438000000	2112916,56958008000000	4223800,30053711000000
364361,11834716800000	346255,52929687500000	448055,18603515600000
279293,36546325700000	402420,57522583000000	1500055,91113281000000
2698642,88916016000000	3444970,28027344000000	710852,88964843800000
799533,82604980500000	619989,38552856400000	787128,50415039100000
1979009,45715332000000	2116638,20581055000000	2696587,17962646000000
228035,06724548300000	229468,95766449000000	1088748,55615234000000
379586,64746093800000	445722,81835937500000	128334,77050781300000
1058635,17919922000000	1257863,74023438000000	330509,99145507800000
104004,74450683600000	153573,05261230500000	215032,00830078100000
1930872,84478760000000	2806131,49609375000000	596645,58447265600000
61819,09252929690000	102805,68261718800000	53476,96093750000000
337961,63122558600000	346750,00918579100000	490028,49444580100000
4150283,29492188000000	3940929,96093750000000	898808,73706054700000
4630508,94946289000000	4147727,09423828000000	1200762,90161133000000
6354326,72265625000000	6431364,28613281000000	1697775,44531250000000
1572744,27233887000000	2384429,24530029000000	2350925,90173340000000
1573508,45996094000000	1929100,33984375000000	413561,21301269500000
5643660,52539063000000	5951054,67382813000000	736092,96875000000000
70675,27180480960000	183257,87454223600000	721589,77001953100000
621192,73147583000000	792973,24450683600000	724834,46423339800000
4323704,31372070000000	4516625,78515625000000	481635,41796875000000
8632689,15234375000000	8537834,58203125000000	1034275,78417969000000
4567916,86083984000000	5495225,59570313000000	679864,91577148400000
2266798,61132813000000	2756695,46679688000000	295225,97021484400000
51699,67968750000000	51496,68742370610000	260876,88598632800000
3930332,58813477000000	4480272,65527344000000	556930,62963867200000
1614803,82714844000000	2563360,34570313000000	246631,63330078100000
8919358,23437500000000	8479136,53710938000000	903045,17163085900000
1,21161179189453e+007	1,29402310156250e+007	1542964,92919922000000
1161954,86132813000000	1563033,34667969000000	216820,90771484400000
2884636,42871094000000	3342795,83593750000000	359733,46069335900000
977988,26953125000000	1746068,70703125000000	190832,72558593800000
6319129,84765625000000	6526694,95703125000000	636059,85351562500000
6686272,44384766000000	6568478,96875000000000	894402,47265625000000
2149803,50974274000000	3537370,23437500000000	371251,37939453100000
367769,94531250000000	458349,09375000000000	49651,59570312500000
1423132,77929688000000	1702914,67187500000000	164333,75195312500000
425056,12426757800000	633295,70214843800000	129972,39941406300000
358071,24609375000000	541937,09375000000000	80041,11914062500000
1130476,96520996000000	1300447,96044922000000	4307899,41381836000000
6168917,30175781000000	7577302,37695313000000	786154,13208007800000
1216004,67675781000000	1907907,46093750000000	229309,35449218800000
1807719,28466797000000	2296060,03320313000000	303031,31494140600000
2000740,04199219000000	2890728,28125000000000	300007,01953125000000
960784,28906250000000	895687,89843750000000	117117,70605468800000
2832231,58642578000000	3659034,64062500000000	585296,02929687500000
3143979,95751953000000	3744523,75000000000000	407443,61083984400000
3838667,37060547000000	4655938,82714844000000	562589,38940429700000
1715968,01342773000000	2184249,28906250000000	254094,32226562500000
1394559,53320313000000	2564969,90039063000000	258608,01513671900000
1427832,25585938000000	1731231,16796875000000	200493,42871093800000
3162869,83496094000000	4616171,16015625000000	448305,00122070300000
2695591,20263672000000	4034849,23242188000000	392668,31982421900000
858773,23095703100000	1446170,92187500000000	170030,56201171900000
379396,78906250000000	713323,71875000000000	62227,12207031250000
7060341,86853027000000	8375858,39843750000000	1008977,80786133000000
7676756,56054688000000	7440253,86718750000000	903254,13085937500000
410530,82025146500000	382224,50265502900000	2088292,48779297000000
1977885,63488770000000	2331143,61425781000000	313601,31713867200000
4614734,59765625000000	6474506,20703125000000	534115,81738281300000
3144601,40527344000000	2888166,00195313000000	374292,67382812500000
3088827,86547852000000	4658438,99902344000000	507499,75610351600000
5152684,73046875000000	6982628,35156250000000	764015,81347656300000
77340,72814941410000	50717,98075103760000	340026,83557128900000
2883065,79199219000000	3757605,29296875000000	385293,16699218800000
8030628,19140625000000	9721131,18554688000000	999677,99340820300000
850765,48611450200000	1581245,14843750000000	241128,43383789100000
1873649,21533203000000	3213342,87109375000000	327636,32421875000000
925709,36376953100000	1449249,79882813000000	191698,56738281300000
1,03092203808594e+007	1,04809719511719e+007	1051424,47192383000000
877159,18945312500000	1250685,76562500000000	138462,35546875000000
4532972,75439453000000	5845367,62890625000000	918368,25122070300000
8759359,73837280000000	1,08390654609375e+007	1288131,94189453000000
2533567,02978516000000	3432112,45410156000000	482364,62744140600000
4355247,88281250000000	5378451,68164063000000	564780,25488281300000
7054836,80273438000000	8169214,28710938000000	800358,33764648400000
8089072,27050781000000	9350549,57617188000000	1114963,58618164000000
2165126,72119141000000	2920477,91015625000000	458171,31494140600000
4928872,43334961000000	5661735,71875000000000	575106,06689453100000
1735186,65917969000000	2537195,88476563000000	363210,19970703100000
214788,12783050500000	75748,98791503910000	544507,42431640600000
1337550,78457642000000	1359566,34045410000000	6060164,83087158000000
7322138,96582031000000	9687050,83593750000000	973051,69677734400000
1,03472123220215e+007	1,34072980332031e+007	1562538,66162109000000
7041063,47021484000000	9140185,88671875000000	1376137,05932617000000
6318817,15917969000000	8252034,91406250000000	1481370,14916992000000
2302356,98840332000000	3589608,23144531000000	404374,51123046900000
6550133,04882813000000	7628095,69726563000000	1168827,33666992000000
2780159,22753906000000	4114928,50000000000000	427181,68774414100000
1301861,71859741000000	1986352,03800964000000	4515976,00250244000000
1,09483838984375e+007	1,22370182519531e+007	1392692,89306641000000
4305128,59570313000000	4959285,25781250000000	714000,55004882800000
3571431,51098633000000	4962608,85449219000000	696036,04638671900000
1215825,38261032000000	1375784,53006744000000	3751147,43701172000000
6381060,77075195000000	8656295,25390625000000	1329328,67822266000000
1,08431422597656e+007	1,25948110039063e+007	1970035,75292969000000
3566969,60449219000000	5425167,14648438000000	1010128,05126953000000
5497815,45410156000000	6930834,74414063000000	1063937,90478516000000
4075492,99234009000000	5458501,97229004000000	1,23673219174805e+007
1353314,12060547000000	1883162,93164063000000	334514,79833984400000
2723746,59863281000000	3728788,54687500000000	492018,10412597700000
5875096,38281250000000	8738072,39257813000000	1742470,49560547000000
1002213,27734375000000	2107524,63183594000000	317445,60742187500000
3535777,93367004000000	5316348,03979492000000	794604,05053710900000
3088535,97650146000000	4430774,04614258000000	643187,94775390600000
2021804,67364502000000	2407970,38702393000000	6391737,13659668000000
4687365,66111052000000	7434080,82226563000000	2,10510128994141e+007
18646,20265197750000	721552,50286865200000	3956735,41754150000000
385857,67851257300000	7431,65290641785000	2136844,79766846000000
3870104,94555664000000	4728539,41748047000000	873783,30847168000000
3101584,22360229000000	4023778,35906982000000	1,21488647338867e+007
963579,04882812500000	1662702,87207031000000	293677,63085937500000
61226,57812500000000	175441,40625000000000	15166,75000000000000
1,94160128984375e+007	1,87683963828125e+007	1618474,67236328000000
331379,57975769000000	423299,16683960000000	1260529,99060059000000
1855416,29248047000000	2882757,01171875000000	494763,87597656300000
2374322,10229492000000	2818434,17919922000000	601806,42553710900000
6321356,77929688000000	8589250,72656250000000	652419,64306640600000
542052,17983245900000	754804,79586792000000	1851518,43209839000000
95137,26586914060000	342108,94726562500000	105720,64648437500000
1,54290154824219e+007	1,47270075976563e+007	1229751,86865234000000
56055,47363281250000	182517,94335937500000	67095,64843750000000
5553,93164062500000	23879,17578125000000	18892,27148437500000
2191687,59375000000000	3706366,24218750000000	323399,98339843800000
79925,02783203130000	242945,33300781300000	78461,95214843750000
943341,77056884800000	1607594,00122070000000	548030,50915527300000
473182,01220703100000	1270954,76269531000000	236596,15673828100000
1,09024047187500e+007	1,40723982851563e+007	1222636,70117188000000
447866,37841796900000	891801,19042968800000	224944,05615234400000
1,47663389335938e+007	1,42261990273438e+007	1360125,33984375000000
2385410,80883789000000	2921169,73242188000000	922796,57141113300000
591115,26123046900000	968344,56152343800000	268185,57275390600000
1872341,83764648000000	2544256,93750000000000	854706,52636718800000
218349,81030273400000	734088,46875000000000	126226,16699218800000
2193231,05224609000000	3305911,32324219000000	1110774,58471680000000
3228835,14941406000000	4691153,07055664000000	1285985,00634766000000
404655,40563964800000	565647,04516601600000	283976,99340820300000
4239162,34472656000000	6483469,17871094000000	1046561,02319336000000
3740197,23486328000000	4667238,59375000000000	1630865,77783203000000
231528,00134277300000	802463,10180664100000	193549,67382812500000
1350821,95056152000000	1913196,62817383000000	617752,32226562500000
5945979,85546875000000	9287817,76562500000000	824510,29541015600000
2065816,66528320000000	3343060,51660156000000	605422,06542968800000
1888019,20849609000000	2411511,40917969000000	736948,06811523400000
3764823,96582031000000	4646168,66406250000000	827646,24169921900000
1064407,12158203000000	1884117,48046875000000	545556,60339355500000
2543844,19042969000000	3459789,25878906000000	881256,10229492200000
1887416,28778076000000	2778872,03466797000000	822729,34472656300000
3026429,52294922000000	3556425,62011719000000	1258476,94384766000000
766323,33398437500000	1101817,92578125000000	319917,00537109400000
2373005,34570313000000	3449538,55566406000000	1071744,78784180000000
2296977,00463867000000	3466339,84716797000000	906196,93988037100000
1160976,55206299000000	2201686,01293945000000	665076,07849121100000
5971,03564453125000	40145,19531250000000	18845,81054687500000
6384143,37475586000000	8003037,40087891000000	2633664,10888672000000
88239,43342590330000	277246,84619140600000	176777,67724609400000
510829,27880859400000	1294606,67187500000000	362704,65820312500000
1,11783134804688e+007	1,00574421015625e+007	763500,08740234400000
3711147,23925781000000	5588571,98828125000000	442692,12988281300000
4338851,05831909000000	5158806,85058594000000	442917,41552734400000
1463873,09863281000000	1980412,56933594000000	619755,38305664100000
433364,44287109400000	1278666,99414063000000	244828,51171875000000
2454228,39501953000000	4594974,81835938000000	1236767,30822754000000
1,27261160852051e+007	1,75761906455078e+007	6311435,63818359000000
1549449,51879883000000	2520085,58886719000000	644341,89868164100000
1173384,50268555000000	2209869,83203125000000	363885,64257812500000
6448940,08984375000000	7819812,38281250000000	757600,05810546900000
5048407,78027344000000	6479822,69824219000000	1209911,01770020000000
6689834,65820313000000	7906305,73925781000000	2881611,07397461000000
691209,62878418000000	1242019,15039063000000	457036,95935058600000
905738,13208007800000	1784195,05273438000000	317930,14794921900000
1985574,96459961000000	2857896,34472656000000	591068,77368164100000
16680,34537506100000	61381,47286987300000	156337,99951171900000
1578530,56562555000000	2700101,70677185000000	522702,00732421900000
825342,97900390600000	1275567,28222656000000	401890,11584472700000
1956886,83496094000000	3598018,76562500000000	302918,79345703100000
5102671,87329102000000	7382196,31494141000000	2006057,22814941000000
223489,50683593800000	570975,41015625000000	138171,63281250000000
6008684,59277344000000	7614175,93945313000000	2920489,34008789000000
1456564,81884766000000	1645858,00732422000000	536079,90582275400000
8066494,64062500000000	9154613,04296875000000	3613084,49536133000000
1492087,17187500000000	828126,64843750000000	101500,47363281300000
1201008,90527344000000	1386889,42871094000000	455204,48022460900000
314552,36398315400000	675111,01487731900000	3169689,09747314000000
1586945,30615234000000	2565653,84570313000000	422378,18896484400000
2827503,95751953000000	4914604,23046875000000	446604,07128906300000
1295576,97363281000000	2392687,83691406000000	853400,15075683600000
448987,86865234400000	1169349,10778809000000	330122,90234375000000
3115019,14208984000000	5211679,69531250000000	436184,25195312500000
1296381,69531250000000	1280346,42285156000000	379851,21386718800000
112994,66635131800000	225695,19561767600000	411462,78845214800000
4653249,58105469000000	5451915,09179688000000	455298,64794921900000
2118728,51953125000000	2563306,22460938000000	236172,45849609400000
4207831,73632813000000	4957417,72265625000000	1699487,95251465000000
1186072,49371338000000	2211514,18737793000000	622429,01159668000000
5066409,74707031000000	6755862,54492188000000	1100459,21899414000000
1709255,48144531000000	3186981,58984375000000	296403,29980468800000
1596622,66064453000000	2468750,23437500000000	717609,81494140600000
1,11076575703125e+007	1,17020430312500e+007	4999688,64111328000000
4105568,30859375000000	5025455,19531250000000	421438,15722656300000
2110318,62158203000000	4145652,27734375000000	304325,05664062500000
2215241,52197266000000	3567207,45312500000000	612714,36254882800000
1,05646737607422e+007	1,28595518730469e+007	5260209,99365234000000
2234003,88281250000000	3672978,82421875000000	321694,77929687500000
3009528,33203125000000	4634355,42578125000000	389154,18750000000000
2396195,73095703000000	3156676,06713867000000	990067,19213867200000
1380342,08496094000000	2233837,84472656000000	365520,86059570300000
3154227,68505859000000	4527014,60937500000000	1157365,49499512000000
2118270,32469940000000	4605408,24121094000000	448088,87353515600000
1223252,76562500000000	2341458,84179688000000	393562,10205078100000
2321553,37231445000000	3004235,15625000000000	1225080,56909180000000
1592703,47241211000000	3223930,26611328000000	836637,51904296900000
673764,10424804700000	1260129,41210938000000	374186,27600097700000
1475177,22973633000000	2772673,55859375000000	238502,89404296900000
278589,16259765600000	724843,41503906300000	223303,39257812500000
3414751,31640625000000	3978169,75781250000000	359236,65820312500000
947935,45132446300000	1956142,77770996000000	593432,34313964800000
2943006,73632813000000	4286370,61328125000000	1255645,66406250000000
2363137,92578125000000	3876964,77148438000000	344774,51074218800000
2541452,81958008000000	3234996,63281250000000	968551,50512695300000
2128694,03613281000000	3423770,90429688000000	322967,52294921900000
1070539,29260254000000	1987306,58349609000000	532063,79919433600000
2580138,77392578000000	4854167,63671875000000	402342,09277343800000
1394212,02416992000000	1812220,07299805000000	3195099,47607422000000
2796841,03741455000000	4555806,54736328000000	1242088,04614258000000
6211734,39819336000000	1,02734921640625e+007	778500,48046875000000
4238501,65869141000000	7131783,87109375000000	604705,80786132800000
1,44186297031250e+007	1,64958447265625e+007	3228616,67822266000000
1071474,58044434000000	1911833,01513672000000	503663,44726562500000
5583188,67578125000000	6863098,88037109000000	2094474,76611328000000
3143840,87890625000000	5365220,62109375000000	495232,50390625000000
2443138,87927246000000	4330424,96093750000000	407705,70800781300000
161866,47070312500000	449264,92968750000000	65710,21875000000000
1,14950003818359e+007	1,55307099433594e+007	3105428,01318359000000
504756,68261718800000	1071779,09179688000000	287385,14208984400000
1,59355998321246e+007	2,01906538583984e+007	3517988,46337891000000
401257,89453125000000	874282,27343750000000	84146,10839843750000
1124729,86743164000000	2013346,76611328000000	499449,63574218800000
4071607,57128906000000	5536125,22656250000000	1649580,95166016000000
1,41005318217773e+007	2,01131011660156e+007	3513560,15771484000000
6763078,91894531000000	9350283,88769531000000	1661917,19555664000000
1024945,16326985000000	1765246,80468750000000	4200017,54425049000000
2185449,46289063000000	3439121,64453125000000	319413,78613281300000
6449722,35302734000000	9961946,88378906000000	2808225,41479492000000
720703,38867187500000	1409725,07031250000000	175466,14062500000000
5229297,79583740000000	4172084,83422852000000	823673,94702148400000
4749056,94921875000000	7542583,68750000000000	688608,41894531300000
4130326,03125000000000	6837649,22656250000000	560782,35546875000000
21782,73046875000000	24015,20703125000000	20984,48242187500000
1840647,77050781000000	2638451,53906250000000	260038,67529296900000
3393374,76391602000000	5518158,89941406000000	1,23171476922607e+007
2,09233774575195e+007	2,43260340273438e+007	5487996,90429688000000
2678644,40600586000000	3733557,95117188000000	1091953,65319824000000
13255,47042846680000	31738,99859619140000	247498,33789062500000
17988,80224609380000	143855,82641601600000	101154,15039062500000
1,03726614067383e+007	1,46076410195313e+007	2815695,30175781000000
1,35930378955078e+007	1,92495179277344e+007	3563179,22119141000000
1,08132475170898e+007	1,63629020048828e+007	2982959,92919922000000
1,60697330273438e+007	2,09465649843750e+007	4070922,03320313000000
1,65522463242188e+007	2,13373148671875e+007	4370457,15917969000000
76152,40283274650000	146909,39041519200000	476513,53674316400000
1980223,25064087000000	3044604,04919434000000	8486498,88781738000000
7788,26890015967000	1388,45908258762000	356506,00146484400000
2052057,96889496000000	2446153,16535187000000	1,02400895400391e+007
276109,15098953200000	410349,49867248500000	3183655,25280762000000
151566,54581451400000	236195,74478912400000	848481,60119628900000
1096024,46902466000000	2281447,43872070000000	6800094,19006348000000
546276,39990234400000	1452717,52734375000000	266164,11621093800000
3369323,76757813000000	5884245,17578125000000	679940,97851562500000
4284223,53027344000000	5192306,86962891000000	5418630,74597168000000
860626,65722656300000	1157343,43566895000000	1011519,55328369000000
897112,44287455100000	1477139,53843689000000	5723025,85375977000000
1515540,82812500000000	3631287,42968750000000	395251,11621093800000
1970414,82080078000000	4232545,11328125000000	658663,76757812500000
119050,22290611300000	809481,81334495500000	2544912,20733643000000
6150975,07958984000000	9908198,20312500000000	1183668,76318359000000
901152,34608459500000	1161459,75939941000000	1283290,64346313000000
1866478,77490234000000	2584811,73046875000000	2040936,42541504000000
543930,85430049900000	784988,39912414600000	3146985,44836426000000
6206598,00976563000000	1,09276636191406e+007	1183547,92333984000000
1,32821895449219e+007	1,73917113203125e+007	2269738,98193359000000
495413,73238372800000	951036,69036579100000	869097,53076171900000
477048,39062500000000	491031,04687500000000	64688,41015625000000
2011945,34423828000000	3586395,89062500000000	370128,88916015600000
730815,35845947300000	967314,90728759800000	987799,48626709000000
2135515,83764648000000	3490212,41796875000000	422763,46484375000000
59965,09793090820000	334666,60400390600000	233646,11572265600000
2001156,63391113000000	3849795,85498047000000	3646852,90478516000000
4859,21771240234000	28019,25183105470000	92013,30273437500000
1512968,14257813000000	3727961,49804688000000	444541,84667968800000
443902,18469238300000	614369,73132324200000	695223,16809082000000
1440600,74145508000000	3676732,51171875000000	443742,44653320300000
1905242,31933594000000	2544655,73730469000000	394694,02294921900000
296673,24777221700000	699741,87242889400000	2487744,50297546000000
131544,20661735500000	212236,57190704300000	1469437,38745117000000
425560,67816162100000	867225,77709960900000	1020266,78521729000000
23669,00549316410000	51660,09033203130000	110883,34082031300000
532982,30206298800000	743862,12327575700000	872019,02307128900000
365284,35156250000000	210003,42187500000000	36901,93457031250000
41692,77245330810000	200716,20332336400000	265877,62402343800000
4056773,07812500000000	3014533,93164063000000	376539,15820312500000
851704,02197265600000	1520496,29016113000000	1545018,68469238000000
1617618,32684326000000	2908384,16607666000000	8788307,06274414000000
2329012,60675049000000	5163485,13281250000000	606184,85961914100000
79407,90472412110000	334460,10777282700000	377810,56677246100000
543608,69262695300000	1087018,76196289000000	2200875,60736084000000
632846,71826171900000	1831920,54785156000000	305640,27148437500000
1968314,80712891000000	3138845,65722656000000	546346,48339843800000
435018,40592193600000	784995,98144531300000	4269596,13378906000000
251712,78881835900000	114474,33215332000000	319729,89453125000000
547827,13671875000000	536616,76953125000000	200517,37500000000000
2505513,71289063000000	3778623,08007813000000	901490,76367187500000
3496239,42578125000000	4818307,79296875000000	850392,94726562500000
1,11960808125000e+007	8806182,70898438000000	1581053,94531250000000
1,49530013374023e+007	1,85237955380859e+007	1,71347754921875e+007
1571434,16992188000000	2247702,61218262000000	1074684,16625977000000
1,05208088725586e+007	1,22186364765625e+007	2250094,76367188000000
260350,12939453100000	782342,30078125000000	210825,07031250000000
3639476,60009766000000	4877864,08837891000000	3108857,49169922000000
1,25726352304688e+007	1,46690843789063e+007	2815912,29101563000000
1,24962466640625e+007	1,08137435078125e+007	1352222,93798828000000
3569386,40112305000000	4243232,06616211000000	2786787,94042969000000
1681197,38783836000000	2625518,39641476000000	4864886,04736328000000
27439,87542724610000	346474,55895996100000	1248017,50048828000000
393546,91442871100000	470439,52734375000000	547547,32080078100000
2359818,79296875000000	2806235,67187500000000	441989,51367187500000
1641619,22175598000000	3605752,62109375000000	660971,39843750000000
8632361,91992188000000	1,01116028710938e+007	2301148,01562500000000
1275571,07226563000000	961216,17773437500000	417417,71679687500000
1,62972402343750e+007	6860103,04687500000000	1159595,68505859000000
6654942,43945313000000	4227500,38281250000000	615049,08740234400000
10679,70273590090000	714784,02645874000000	2284317,82507324000000
2594625,91455078000000	2413078,18579102000000	2064258,81384277000000
1144944,74826233000000	1567157,50628662000000	1207446,26196289000000
587303,29296875000000	742404,47265625000000	305254,40039062500000
382511,26513671900000	537444,98559570300000	539521,88574218800000
3479612,02929688000000	4829013,99414063000000	838395,43164062500000
3693644,08593750000000	4828871,54687500000000	880525,65917968800000
1715247,17089844000000	2556918,11181641000000	1314846,83154297000000
1,80638400000000e+007	2,15955947500000e+007	3295189,34960938000000
1112239,30468750000000	1791646,96093750000000	314873,26367187500000
3536974,64746094000000	3561584,98242188000000	800560,86499023400000
2031021,96191406000000	2574300,45703125000000	586356,14843750000000
1289886,10839844000000	1831497,58984375000000	532981,03466796900000
717825,15478515600000	1139076,75732422000000	710920,48266601600000
1,21129169218750e+007	4716426,33203125000000	659219,54589843800000
3442311,87805176000000	3449445,49426270000000	3159684,16467285000000
1421337,52661133000000	1918421,02539063000000	1580824,20843506000000
103109,39453125000000	223637,05468750000000	63489,34570312500000
683437,32411956800000	1128055,78261566000000	4799331,02740479000000
2793830,75195313000000	3426331,18066406000000	1335153,68969727000000
2012481,75146484000000	2648827,31640625000000	570595,09179687500000
8116534,66113281000000	1,02675524804688e+007	1784469,55224609000000
1,43511587890625e+007	1,66747783398438e+007	3157163,62890625000000
944644,59069824200000	1417531,52185059000000	1622279,36804199000000
520226,18701171900000	658979,54748535200000	3531073,44628906000000
1262457,48547363000000	1647715,64990234000000	1735386,16699219000000
1079129,59179688000000	1808767,60546875000000	377998,51757812500000
1,23682485175781e+007	1,45107367539063e+007	3040121,15136719000000
3026297,13427734000000	3445663,33398438000000	1144294,06811523000000
1029388,73034668000000	1350453,30004883000000	537694,59521484400000
227821,47851562500000	350825,27343750000000	102093,82421875000000
929064,42285156300000	1094867,35766602000000	1465647,14367676000000
1633633,02960205000000	1533034,64807129000000	1377708,35339355000000
1248743,88031006000000	1515744,95349121000000	1309252,03088379000000
2514902,69921875000000	2996085,64257813000000	1969388,43475342000000
2845796,19506836000000	2910184,89062500000000	3542002,44482422000000
5288847,78662109000000	6735695,46289063000000	2110315,65039063000000
3640124,01855469000000	4025840,20092773000000	2616799,82153320000000
667618,20312500000000	817480,25817871100000	975545,74780273400000
2226727,12939453000000	2916411,28125000000000	971200,68603515600000
4744982,81787109000000	5887079,89941406000000	1950185,39941406000000
913874,59039306600000	891101,70654296900000	649552,95898437500000
4970357,74511719000000	5732564,35937500000000	3211572,28002930000000
4597652,28027344000000	5529700,18261719000000	1699113,81298828000000
3251200,12475586000000	3562567,82714844000000	2202103,08184814000000
3303630,24658203000000	4161818,88964844000000	1676145,55664063000000
3914709,04541016000000	4639582,93652344000000	3047902,65502930000000
3007957,93798828000000	3182067,13476563000000	982414,17822265600000
1589248,31542969000000	2303821,46972656000000	820314,44287109400000
1974674,20764160000000	2692411,51806641000000	1765511,64392090000000
849771,75976562500000	723325,49023437500000	394936,17968750000000
3339340,72630310000000	3643294,33374023000000	3006212,44189453000000
1,31944415917969e+007	1,34263367558594e+007	8015147,62597656000000
8850357,70898438000000	8243555,90039063000000	5159106,11230469000000
7052710,10400391000000	6815487,52978516000000	3933516,06152344000000
2307676,06115723000000	2298685,25207520000000	1820596,74389648000000
3042201,81250000000000	4236921,43554688000000	1464560,05468750000000
798457,86035156300000	1106942,07031250000000	420803,29492187500000
2768243,57232666000000	2909486,70043945000000	2009270,58911133000000
4074695,74523926000000	3803320,67114258000000	2300675,23449707000000
102048,95947265600000	250711,35644531300000	258415,85351562500000
9961263,53320313000000	1,30684804296875e+007	1273942,43554688000000
2,67416215146484e+007	3,00141368320313e+007	8482542,97070313000000
9849120,53222656000000	1,21817461953125e+007	3398960,32958984000000
0,00421465826730	0,24113150994526	2255985,29675293000000
1,59297815815430e+007	1,93220163359375e+007	5393298,11523438000000
1,14405007211914e+007	1,22275156171875e+007	3719940,61914063000000
218178,19857788100000	413344,92851257300000	1789747,59472656000000
272014,78709411600000	5124,76768493652000	1132234,74047852000000
6114185,31469727000000	7289363,76562500000000	1825400,34130859000000
2030188,82958984000000	3269526,98437500000000	1052138,14282227000000
1,20899381259766e+007	1,11311276035156e+007	2933495,15869141000000
7526552,48754883000000	8355703,13085938000000	2196451,12060547000000
6335512,18872070000000	6443214,34863281000000	4131173,63818359000000
5293465,77978516000000	5960860,81445313000000	4227224,84692383000000
1,70869373583984e+007	1,61548793281250e+007	1,07614665878906e+007
2056264,85546875000000	3708576,54296875000000	664197,91992187500000
3158360,67309570000000	5467153,96289063000000	1712467,83251953000000
69688,48828125000000	132908,94140625000000	72972,80664062500000
3201166,05468750000000	4784827,57031250000000	479930,69042968800000
798628,39599609400000	1130422,03234863000000	765171,57080078100000
2948393,14562988000000	4757157,46728516000000	816059,95703125000000
4164805,95996094000000	5506508,74218750000000	598616,61328125000000
6935200,18066406000000	8546430,74804688000000	2051003,46484375000000
5995077,38317871000000	1,03843045234375e+007	1743924,21533203000000
3496713,65966797000000	2814993,38671875000000	660637,09082031300000
217953,28662109400000	604020,61523437500000	226361,65625000000000
3534467,42456055000000	3529873,74011230000000	2526995,88671875000000
1,51432898417969e+007	1,74989484882813e+007	4764225,29882813000000
8082357,51904297000000	1,34654091953125e+007	2481375,32324219000000
4347801,44042969000000	4385865,04785156000000	849347,16186523400000
9377007,79931641000000	1,63672663886719e+007	2661720,64453125000000
8622295,81738281000000	1,10252009199219e+007	2771439,96630859000000
1360446,70800781000000	1787689,98828125000000	529479,90917968800000
1,03295238012695e+007	1,35256973515625e+007	3901121,21582031000000
8384053,63232422000000	1,03493260781250e+007	3476315,07519531000000
7985304,77612305000000	9707028,03857422000000	2967383,92333984000000
7842690,11523438000000	9278543,25976563000000	2892054,46142578000000
1,75581144960938e+007	2,31608600312500e+007	1981064,83691406000000
5215229,12939453000000	4914160,30468750000000	3118349,40087891000000
4533713,69134521000000	5992277,89990234000000	1625148,56591797000000
6939294,58300781000000	7057312,63867188000000	1983840,88037109000000
8288110,45312500000000	1,37607909570313e+007	2463019,98974609000000
2020922,22363281000000	2514308,83203125000000	802812,34863281300000
1,18640320795898e+007	1,57274624453125e+007	2758068,03076172000000
5994153,68017578000000	1,03790665742188e+007	1608348,18066406000000
1,63578332524414e+007	2,38027720546875e+007	4256636,45898438000000
1,20998091484375e+007	1,87788309375000e+007	3528825,88623047000000
6894807,85351563000000	7597314,63183594000000	2481236,43750000000000
5494329,55346680000000	6368718,09375000000000	1792865,19384766000000
5113034,38867188000000	6586844,36718750000000	630203,20214843800000
4216786,17053223000000	4879585,72851563000000	1415450,25634766000000
4188451,48632813000000	6255297,00000000000000	600466,05761718800000
2852405,68017578000000	3267952,77929688000000	877459,87548828100000
1,31281930507813e+007	1,82466160156250e+007	3171608,74316406000000
2162933,72607422000000	2869080,22167969000000	1463141,77197266000000
3200274,23730469000000	4577682,72460938000000	1301093,62719727000000
2533428,34082031000000	1468676,41796875000000	516096,15087890600000
4093073,33740234000000	4504946,35351563000000	1490297,15209961000000
1,70555471074219e+007	2,60351635468750e+007	4856130,06640625000000
1,27551888252563e+007	1,68835977656250e+007	3099148,40722656000000
1,45324945625000e+007	1,73262613125000e+007	2612642,11523438000000
4377988,27148438000000	5865790,03515625000000	1627750,13916016000000
4293167,01464844000000	6830749,25000000000000	1480189,12792969000000
1,34139005820313e+007	1,64225295117188e+007	2894971,97167969000000
1,28407167753906e+007	1,49773743632813e+007	4298772,06152344000000
6574654,55761719000000	8395872,72460938000000	2142023,96997070000000
5747736,35229492000000	6029275,74609375000000	2940000,90441895000000
7305845,41235352000000	1,09595842871094e+007	2046301,08349609000000
2,66067095507813e+007	3,03179045312500e+007	3149481,08789063000000
1517325,00244141000000	2546914,19140625000000	1022564,68969727000000
3342170,29118347000000	5731347,55615234000000	1028141,59570313000000
7180247,72241211000000	6246435,44921875000000	1764021,86108398000000
1,09285817758789e+007	1,34194704609375e+007	3842649,81591797000000
1,14122412618408e+007	1,73496891875000e+007	3166340,05859375000000
7582349,86230469000000	1,29834852226563e+007	2365224,38769531000000
1628881,64453125000000	2339931,22656250000000	249245,49023437500000
3054770,22607422000000	4534007,89306641000000	9695169,16918945000000
5953409,14111328000000	7306008,86132813000000	2853993,77978516000000
1,60468827094727e+007	2,27851582324219e+007	3916599,91015625000000
2119714,75488281000000	2019824,35546875000000	618832,04150390600000
1033572,21679688000000	1836870,90625000000000	174834,75000000000000
45513,44824218750000	149157,89453125000000	77076,21484375000000
7273705,50195313000000	8258915,89843750000000	1425521,67822266000000
6581488,18701172000000	8080484,48632813000000	2609502,58642578000000
1,13353049785156e+007	1,46370787734375e+007	2648607,28564453000000
4465772,82690430000000	9735591,69335938000000	1570413,97216797000000
6215985,21240234000000	9010644,11718750000000	2388804,63818359000000
4430134,53796387000000	7161941,73632813000000	1892531,08203125000000
5679199,12402344000000	7360485,37988281000000	2775803,79980469000000
3273593,03125000000000	3892005,95312500000000	387033,04687500000000
5219719,80810547000000	8385868,19921875000000	1695446,72827148000000
153780,17480468800000	483393,91015625000000	191303,48046875000000
1,63544745351563e+007	2,01908558750000e+007	1912258,62792969000000
5474772,98516846000000	8508748,26855469000000	1509669,40795898000000
6864298,78198242000000	9405866,97265625000000	2661585,92358398000000
2221794,78125000000000	2738652,25390625000000	775403,32958984400000
1,11443613457031e+007	1,64798698359375e+007	2990496,41601563000000
1302564,60644531000000	1364530,36914063000000	496901,77246093800000
1,30313888918304e+007	1,56877135039063e+007	3767245,12597656000000
7274993,28662109000000	8039035,29199219000000	2161582,92089844000000
6812817,40380859000000	1,11827676250000e+007	1817607,27709961000000
5239499,61889648000000	6021720,82617188000000	1676328,57861328000000
3822563,94238281000000	3482650,17871094000000	1006619,81054688000000
839653,72753906300000	1998748,90625000000000	487122,25000000000000
6446514,09375000000000	8173161,85937500000000	775916,43750000000000
1,35122855488281e+007	2,07943122890625e+007	3868258,22656250000000
269709,27301025400000	872629,66015625000000	372237,23339843800000
1,66216655742188e+007	1,77827291533203e+007	5075781,90625000000000
7769962,94116211000000	1,25465543183594e+007	2080180,11230469000000
9229757,04687500000000	1,31857028281250e+007	2484109,92919922000000
2533687,47363281000000	3798659,73632813000000	1006128,14892578000000
343717,41015625000000	1201300,25000000000000	134183,15039062500000
1797666,71923828000000	3327146,85156250000000	343192,87890625000000
9947720,09912109000000	1,81281712265625e+007	3163854,88134766000000
1,15684500419922e+007	1,65925296562500e+007	4381494,19189453000000
3853023,52758789000000	4808175,46972656000000	1433300,96289063000000
866612,04687500000000	939559,95312500000000	262592,33496093800000
3000305,27832031000000	5144070,99609375000000	454117,99902343800000
1428899,59863281000000	1100159,49609375000000	282303,33105468800000
1,28416246777344e+007	1,55237678417969e+007	4079521,40625000000000
2660290,60937500000000	4833077,10937500000000	508976,70312500000000
2191596,68240356000000	3004022,66406250000000	821472,04443359400000
967224,06164550800000	2622487,34765625000000	783247,51562500000000
6937305,92675781000000	8905379,28515625000000	763490,79394531300000
5564190,76000977000000	1,19086622382813e+007	1904393,04882813000000
2,91970179726563e+007	3,61813326562500e+007	3366179,88085938000000
9366027,41015625000000	1,54849664648438e+007	2407764,49316406000000
1,37537044589844e+007	1,99157138183594e+007	3818913,97656250000000
9535813,35009766000000	1,44467864707031e+007	2812888,72021484000000
7790741,58007813000000	8500249,56835938000000	2057041,49389648000000
9931195,31152344000000	1,24582924375000e+007	2144745,03662109000000
1,75769547158203e+007	2,46633020039063e+007	4393007,37207031000000
1,23753549882813e+007	1,24950947851563e+007	2779573,34375000000000
2937005,15234375000000	4810245,89843750000000	428813,47167968800000
1101302,80957031000000	2200460,48437500000000	213590,75585937500000
1,07406654260254e+007	8140682,78906250000000	1785388,50927734000000
4050146,04833984000000	5966237,81591797000000	2419417,15649414000000
1,41225878786621e+007	2,29479350976563e+007	4017088,87695313000000
1,18907484804688e+007	1,45578774179688e+007	3450189,26367188000000
8788841,49218750000000	1,10805293671875e+007	984652,40527343800000
2061278,32421875000000	3700582,90625000000000	353011,56835937500000
7462024,28125000000000	1,02614793359375e+007	836205,39648437500000
2527822,13128662000000	3894497,18652344000000	984004,52490234400000
2476255,71875000000000	2560470,57031250000000	303523,01367187500000
3,36203286953125e+007	3,47457867109375e+007	8829459,73828125000000
1680523,52788568000000	2082719,31092727000000	6284068,80224609000000
2380058,72265625000000	5786895,35156250000000	1010416,43115234000000
1036831,13822937000000	1505130,35023499000000	6064736,99102783000000
1397881,87573242000000	2299849,96679688000000	636778,21240234400000
1,25826204335938e+007	1,71744647382813e+007	4315248,45117188000000
90797,53833007810000	695151,56640625000000	264548,82421875000000
1790630,33105469000000	2837831,03906250000000	298583,30859375000000
8234270,04970932000000	1,14544719609375e+007	2727035,88623047000000
2838784,12731934000000	4568234,24218750000000	1155112,32714844000000
716781,87500000000000	1219423,75000000000000	90309,72070312500000
134457,55148315400000	425693,22015380900000	1143364,04272461000000
1123277,83303833000000	2021948,24751282000000	7260709,98028564000000
3518687,54882813000000	5830642,02343750000000	478230,64843750000000
4403386,63378906000000	6656262,71093750000000	584508,35351562500000
2250222,95312500000000	2989940,30468750000000	249223,78613281300000
8015550,41650391000000	1,29983561386719e+007	3369767,21191406000000
1321092,86425781000000	3069806,02343750000000	315579,41992187500000
1222979,46875000000000	1868065,78320313000000	483464,80322265600000
5903907,15722656000000	9998457,89843750000000	845262,59082031300000
4699026,47265625000000	7462635,23437500000000	738683,90039062500000
1,02478904726563e+007	1,37560760312500e+007	1498297,99121094000000
5688095,44140625000000	8194669,59765625000000	1840139,14648438000000
1,04465568906250e+007	1,28806704765625e+007	1180330,25097656000000
9107939,93426514000000	1,51799305732422e+007	3418999,41259766000000
9742206,63232422000000	1,54519627343750e+007	3591637,48681641000000
1021552,91845703000000	2379262,22705078000000	605327,21191406300000
6005594,78320313000000	9751920,10937500000000	677463,83496093800000
8430295,44628906000000	1,25270230156250e+007	1042571,33300781000000
5676893,96484375000000	9684477,68750000000000	756372,43847656300000
892871,19430542000000	1250287,68354797000000	3685763,30932617000000
1687917,63549805000000	3436014,04687500000000	346531,10351562500000
1568059,87353516000000	2973345,19921875000000	654000,48583984400000
5093679,12774658000000	8584682,55175781000000	2545836,66162109000000
1,19498489931641e+007	1,99809031875000e+007	1932689,20312500000000
2628900,33789063000000	4597260,36718750000000	469079,55859375000000
1321151,18713379000000	2669564,44030762000000	604568,66748046900000
5834674,25292969000000	9266460,11718750000000	828176,78027343800000
292994,58984375000000	731461,49218750000000	101678,90820312500000
1469285,10791016000000	2805503,99023438000000	560571,94775390600000
1591202,99511719000000	3081794,96875000000000	348685,47949218800000
1,33504931386719e+007	2,27121222812500e+007	1582047,59667969000000
9170296,36718750000000	1,71733048359375e+007	1115507,01855469000000
8238330,96850586000000	1,14911220429688e+007	2839731,36718750000000
7066535,75762939000000	1,24485145898438e+007	1290219,16503906000000
7284815,38916016000000	1,10873444433594e+007	2872239,26269531000000
9782336,34375000000000	1,41844615468750e+007	1443629,87500000000000
1,17842175747070e+007	1,73733436679688e+007	1737898,78027344000000
7416452,05859375000000	1,05615755546875e+007	1139232,60058594000000
9996900,75000000000000	1,19917125546875e+007	3287298,80664063000000
6545829,60839844000000	9299418,04101563000000	2417012,95556641000000
8553120,85424805000000	1,40150962167969e+007	3277854,22265625000000
8159891,38281250000000	1,45735142812500e+007	1009005,14746094000000
478274,84695434600000	1227159,12377930000000	483543,16210937500000
1,05859620205078e+007	1,59996587773438e+007	1619639,45800781000000
7670458,45117188000000	1,06582920839844e+007	2730217,41357422000000
1,38246798212891e+007	1,90139969492188e+007	2020225,23242188000000
5906475,64746094000000	1,01271197734375e+007	1050652,50683594000000
1,18174273750000e+007	1,41431113984375e+007	3737294,60644531000000
7169769,51708984000000	1,30196590312500e+007	1044644,86328125000000
1405364,95434570000000	2217923,83642578000000	1533724,96752930000000
818100,26586914100000	1353018,09667969000000	928408,52978515600000
1822007,86816406000000	2566086,15917969000000	1737603,35034180000000
1441446,16271973000000	1971359,30761719000000	1239300,97705078000000
1516355,67101096000000	1522700,08781042000000	1,09177032866211e+007
1,37544177636719e+007	1,94803715625000e+007	1914701,49316406000000
1817989,44506836000000	4091532,21875000000000	299050,53125000000000
6812199,58789063000000	6189926,85546875000000	1854969,90283203000000
9393022,77001953000000	1,24839971787109e+007	8826231,66601563000000
6516252,19335938000000	1,20245343125000e+007	869231,95214843800000
7871371,19335938000000	1,26118756953125e+007	1155441,20117188000000
8853633,69140625000000	1,50467054882813e+007	1226772,75000000000000
1552226,81250000000000	3623411,64843750000000	308493,11132812500000
473529,39843750000000	1030335,75000000000000	89528,08789062500000
1,20421749140625e+007	1,53747256718750e+007	1129673,59960938000000
1,02530978027344e+007	1,69717366562500e+007	1227853,32519531000000
6886259,83984375000000	1,18525176542969e+007	908751,64160156300000
3587909,72656250000000	7232045,24609375000000	849086,14257812500000
838907,71102905300000	1389316,53381348000000	1291902,99340820000000
9189958,35546875000000	1,21666995781250e+007	958527,80859375000000
7332928,37353516000000	6871920,44531250000000	1821455,54541016000000
3152027,71679688000000	5943726,84375000000000	489653,98535156300000
2912944,09179688000000	5655784,54687500000000	492457,46972656300000
7241433,50390625000000	1,20811309375000e+007	934900,37597656300000
1,01697068359375e+007	1,45797565468750e+007	1122468,15429688000000
8186703,26912689000000	1,26244389531250e+007	3043141,76318359000000
1501976,61755371000000	2685056,66308594000000	1823996,48632813000000
7245401,17919922000000	6781686,06250000000000	1518358,44677734000000
3818270,91796875000000	4756968,78222656000000	3402128,04565430000000
876884,41406250000000	1333279,35156250000000	122519,03710937500000
4352249,17724609000000	7731262,45898438000000	1696510,58349609000000
4694765,64941406000000	8866114,67968750000000	704473,02636718800000
5122086,20068359000000	9391265,66406250000000	614092,17480468800000
8486765,08422852000000	1,48365704472656e+007	3572307,29785156000000
4219080,76214600000000	7120317,84277344000000	1918992,47509766000000
6515327,36938477000000	1,11472070117188e+007	2714153,75439453000000
9813893,88183594000000	1,62177589453125e+007	1349104,72949219000000
5215082,77412415000000	8582223,69897461000000	2500768,94042969000000
758997,72851562500000	2973383,14062500000000	270194,32031250000000
1,30374565546875e+007	2,06020683593750e+007	1465153,39062500000000
1,04393355429688e+007	1,25830721875000e+007	934710,46875000000000
1,06699024287109e+007	1,80546931562500e+007	1278934,18750000000000
1,36627420503191	108,92282791947900	525599,00390625000000
3136044,56967163000000	5334484,64160156000000	1595409,99047852000000
7900589,87207031000000	1,28813567519531e+007	3279351,75000000000000
4687726,13134766000000	7329211,26367188000000	2034602,58984375000000
6970463,70312500000000	1,29854862109375e+007	1021376,32324219000000
9819558,55517578000000	1,54261637714844e+007	1,02627311679688e+007
1489915,76220703000000	2616015,25097656000000	1568808,37438965000000
9122585,59960938000000	1,77902301328125e+007	1259899,10546875000000
4840802,35058594000000	9599751,65625000000000	778834,51367187500000
3369302,55090332000000	6541970,46191406000000	1533811,14404297000000
884108,13134765600000	1787465,70898438000000	1123538,18920898000000
4215285,68359375000000	6279414,18750000000000	2311129,76123047000000
7435400,38661194000000	1,17306572968750e+007	3286976,96972656000000
5229449,95117188000000	7542877,59960938000000	2811238,80078125000000
1,15983032015381e+007	2,07018224414063e+007	5538984,40625000000000
891491,82324218800000	1446464,79541016000000	681296,95947265600000
3589252,07324219000000	6840877,80859375000000	817157,50292968800000
6930725,41796875000000	1,20396084140625e+007	861797,05273437500000
4002786,72753906000000	7801439,39453125000000	891302,61328125000000
1148730,77154541000000	2470797,25024414000000	1699184,79772949000000
2869913,41076660000000	5120106,40527344000000	1587108,59863281000000
5124841,25756836000000	7553300,51708984000000	2725835,33984375000000
397,55349349975600	8624,53153991699000	165363,99804687500000
2745967,30126953000000	4531910,91406250000000	1586203,42187500000000
1639492,02880859000000	3084477,87402344000000	1040360,28320313000000
721637,79223632800000	2154544,59033203000000	696981,67333984400000
723847,34301757800000	1337891,15625000000000	999108,96997070300000
1177025,66748047000000	1768520,05322266000000	1422622,46557617000000
7825357,00585938000000	1,40542697812500e+007	1433821,87304688000000
118029,50549316400000	129531,37820434600000	1213307,75048828000000
496259,76763916000000	998078,20275878900000	916312,75000000000000
620566,72607421900000	1116915,70117188000000	537695,18945312500000
1884620,17797852000000	3568476,32226563000000	1231447,33276367000000
4238863,96044922000000	6620117,17871094000000	2264984,43359375000000
862056,99902343800000	2032620,15917969000000	814284,39746093800000
686077,20361328100000	1782829,01660156000000	747530,90673828100000
1180842,14782715000000	2504273,26074219000000	876892,70629882800000
1600849,41699219000000	3361975,26757813000000	1124101,76757813000000
3906653,54589844000000	6145816,98535156000000	2069423,51928711000000
1,20810150947266e+007	1,86463925507813e+007	1,38025690546875e+007
417786,84167480500000	1042461,52539063000000	538269,49707031300000
2177810,78027344000000	3974087,08984375000000	1234358,04589844000000
4644486,97851563000000	8904126,16210938000000	2823323,66796875000000
7796364,79223633000000	1,26046523652344e+007	9015504,59375000000000
4261061,13720703000000	7623290,45312500000000	2378173,18310547000000
478598,75439453100000	1889775,96875000000000	207917,69335937500000
4761170,60351563000000	8548685,45507813000000	2507012,28247070000000
2279941,83801270000000	4051066,35888672000000	1424108,45092773000000
5424446,71972656000000	1,11408325625000e+007	4806094,87500000000000
189673,79211425800000	697459,74511718800000	396704,70996093800000
1014781,88012695000000	2235032,86718750000000	861918,31054687500000
1016730,30541992000000	2475030,99804688000000	966765,96337890600000
3955783,78344727000000	7035140,96093750000000	2382758,54101563000000
2590202,00317383000000	4739963,66210938000000	1832815,57812500000000
1255362,04956055000000	2848540,00292969000000	924578,43798828100000
2403535,68164063000000	4400966,08398438000000	620125,29785156300000
250,61497497558600	1804,33007812500000	45938,20312500000000
4012109,92773438000000	6977051,41210938000000	972473,42871093800000
2644625,97070313000000	4426873,20800781000000	1594803,20727539000000
3045750,30468750000000	5777154,09082031000000	1905648,19189453000000
618028,70312500000000	1436827,17187500000000	191553,93554687500000
6376141,87890625000000	9674172,47851563000000	2931874,87451172000000
1471256,06854248000000	1996736,88848877000000	1,11501792207031e+007
4423994,29785156000000	9908122,63281250000000	3752008,43212891000000
3167370,53613281000000	4978561,20312500000000	1385973,48925781000000
1442163,65747070000000	3603683,55175781000000	1085348,28466797000000
2882150,94482422000000	5281117,18261719000000	1790940,42456055000000
8729498,34179688000000	1,70316788125000e+007	6483968,84179688000000
1392657,73095703000000	2768122,46972656000000	1029517,52490234000000
1875279,06298828000000	4006928,32031250000000	1402417,76513672000000
2084653,40136719000000	3464549,16992188000000	1059284,02832031000000
5991064,80468750000000	1,06353491523438e+007	1075912,45312500000000
2295969,64746094000000	4631622,74414063000000	1380209,62890625000000
4433946,28320313000000	8381010,14843750000000	861261,01953125000000
1524340,83007813000000	3143197,89843750000000	1074865,83740234000000
247095,52665710400000	354357,64618682900000	2716455,67883301000000
5386139,25732422000000	9192746,03613281000000	3082759,04321289000000
4923647,18359375000000	9239566,27734375000000	1042528,76855469000000
3328692,88818359000000	6328987,87402344000000	2009310,05273438000000
69,11927318573000	87439,25976562500000	242227,72070312500000
3629436,00292969000000	5839608,05078125000000	2010027,48535156000000
7040262,86328125000000	1,14281603398438e+007	1516659,65087891000000
3287369,49670410000000	6271207,92675781000000	2065954,43261719000000
667056,53955078100000	1248585,24707031000000	520048,09521484400000
2150304,97094727000000	3515816,31054688000000	1323923,88916016000000
1747837,21362305000000	3588987,67968750000000	1193153,17895508000000
2848245,68261719000000	4596179,07324219000000	1611552,89770508000000
1704599,43505859000000	3397535,53417969000000	1106702,34179688000000
4563416,74316406000000	8738951,40625000000000	3284163,24316406000000
415342,06616210900000	841050,15014648400000	1915695,56518555000000
5841902,04895020000000	9170908,08886719000000	2945773,59130859000000
4407346,32519531000000	8710829,35156250000000	1571176,07568359000000
4666676,55590820000000	7173450,66552734000000	1,93352770410156e+007
2520816,29248047000000	5067797,86718750000000	1724773,97460938000000
2939,83178710938000	7840,46533203125000	43448,46875000000000
6558027,05468750000000	8450624,21875000000000	3391474,01416016000000
8809555,63574219000000	1,52244447382813e+007	4987394,18847656000000
3144551,32421875000000	6010273,62890625000000	1078831,53222656000000
1270389,58087158000000	3143656,33300781000000	667634,23828125000000
4629938,61621094000000	7922010,80078125000000	2461837,35742188000000
684750,55206298800000	1739345,94372559000000	4662263,75659180000000
2597414,77929688000000	4435428,53125000000000	1825946,17626953000000
5265891,56250000000000	7181470,68359375000000	2531639,57763672000000
2940643,99829102000000	5724842,34960938000000	2294887,35888672000000
6526435,71191406000000	1,30287865898438e+007	5243863,28759766000000
2610360,69525146000000	4959444,38476563000000	925256,07812500000000
96736,83540344240000	399644,94580078100000	957713,14282226600000
5942093,90869141000000	9453783,41796875000000	3818176,73730469000000
1653959,82421875000000	2611176,07031250000000	920038,11621093800000
2591937,27319336000000	5068757,87109375000000	1472898,90869141000000
8085498,54199219000000	1,31997188906250e+007	4589319,65722656000000
2142885,94140625000000	4156384,27734375000000	549690,77050781300000
75405,42651367190000	427681,28906250000000	193544,53710937500000
4767199,12353516000000	7866022,64355469000000	2641692,17724609000000
158345,45019531300000	523062,87890625000000	149460,10742187500000
80233,49414062500000	302190,67968750000000	74264,22460937500000
656516,86032104500000	1063513,42015076000000	4226545,00439453000000
47206,53729248050000	230803,74340820300000	495978,55444335900000
224046,12597656300000	873633,96093750000000	202677,06445312500000
2270984,09594727000000	4462044,95117188000000	905120,32666015600000
5707810,19775391000000	9088211,58203125000000	4078383,97900391000000
2660524,47363281000000	4495435,74316406000000	1948793,53686523000000
3723431,02075195000000	6253505,46679688000000	1377639,34228516000000
6300212,22949219000000	1,01282876699219e+007	3842542,38330078000000
5163,80139160156000	122021,62890625000000	70301,34277343750000
758,21977996826200	19183,75598144530000	92406,63085937500000
11818,92657470700000	85816,56298828130000	165578,90527343800000
204049,46899414100000	1586835,96484375000000	299809,69042968800000
175026,76655578600000	1365906,00463867000000	555202,06921386700000
226919,56030273400000	1226840,11523438000000	460624,83374023400000
684769,75000000000000	1707030,20898438000000	295355,59765625000000
315129,52795410200000	2104619,02148438000000	401061,97900390600000
214876,89532470700000	2138059,28710938000000	809062,72094726600000
5333,28271484375000	44118,04296875000000	29664,00390625000000
180876,33806610100000	1231130,35009766000000	618107,57714843800000
86669,59706878660000	751232,28515625000000	313706,98974609400000
281742,95227050800000	1784451,77148438000000	374025,99853515600000
2703870,05932617000000	4498885,35913086000000	923458,22192382800000
26226,11182403560000	298068,58868408200000	188453,02343750000000
100235,96162414600000	562399,08386230500000	640872,97985839800000
678930,58514404300000	4207553,04296875000000	1742516,80651855000000
44279,60531616210000	316719,84521484400000	389318,88085937500000
802674,88571167000000	2012268,15356445000000	1747076,99487305000000
891725,12121582000000	5218829,82080078000000	1024130,63232422000000
251635,08801269500000	2379047,01269531000000	1079242,58251953000000
2795843,89276123000000	1,45155060839844e+007	4025389,99121094000000
69675,47113037110000	610427,57128906300000	269041,27978515600000
2308180,87768555000000	3419042,96484375000000	850253,99267578100000
3954612,91552734000000	5178246,54687500000000	1087904,06372070000000
551341,40832519500000	3860317,76171875000000	729077,32470703100000
1031510,53732300000000	5699006,46875000000000	7262885,70507813000000
63299,09082031250000	226693,71093750000000	101449,01171875000000
26349,57910156250000	120071,78906250000000	54094,13476562500000
2463711,28710938000000	3965729,62500000000000	925863,43640136700000
3208388,03361511000000	1,55634529726563e+007	3580203,06933594000000
3637238,11816406000000	5983523,76367188000000	1250638,02319336000000
11064,95080566410000	151417,73828125000000	102436,18750000000000
150978,88049316400000	1051527,67187500000000	440301,44189453100000
962419,19677734400000	4009534,56250000000000	844072,27490234400000
2353755,60156250000000	1,28296437187500e+007	3015133,45556641000000
1265657,01324463000000	6199020,60546875000000	1396777,46044922000000
1042237,56958008000000	1805041,30371094000000	429440,94531250000000
196930,27513694800000	1029728,83539963000000	2868631,39447021000000
142993,92642211900000	1076819,31787109000000	449512,66088867200000
483149,93910217300000	2732432,86352539000000	1078039,89959717000000
855751,80517578100000	4629440,14355469000000	1142726,59765625000000
761327,94049072300000	4969577,04687500000000	1103109,20776367000000
82828,32629013060000	259421,95040893600000	991304,06365966800000
24720,13881683350000	780924,34060668900000	1305848,67431641000000
443261,98925781300000	3611950,85742188000000	807600,53540039100000
1152400,58364868000000	1763563,38116455000000	8897884,89736938000000
1770099,67369080000000	7177484,74023438000000	1456111,86181641000000
1113952,41064453000000	6955193,18164063000000	1500621,41235352000000
2462688,65344238000000	1,22521048398438e+007	3134021,21923828000000
2502530,57678223000000	1,28600824179688e+007	3090708,34716797000000
1581196,18420410000000	9106862,76367188000000	2087614,80664063000000
693817,59564209000000	4703765,45117188000000	1096949,06127930000000
41358,13993072510000	882637,65808105500000	1233393,81311035000000
416376,59640502900000	2827644,23535156000000	665683,58935546900000
367284,82546997100000	2815101,72070313000000	599519,98144531300000
745277,96777343800000	3431715,31738281000000	1073851,12695313000000
49452,87902832030000	564685,23828125000000	147471,22070312500000
369730,63208007800000	3220986,86328125000000	699955,56567382800000
1688661,32254028000000	8328667,95898438000000	1696021,90332031000000
243347,91855621300000	1559656,41455078000000	401224,24267578100000
659355,72586059600000	4162927,55664063000000	1034352,94750977000000
485145,33648681600000	3305207,65625000000000	785402,11083984400000
1313868,49481201000000	2029665,00097656000000	4417495,28485107000000
698319,53222656300000	3910383,04687500000000	937439,34765625000000
3182,10983467102000	128693,04802703900000	633133,72412109400000
2631488,29528809000000	4179817,89892578000000	1,01314412069092e+007
153625,15900421100000	346801,45779418900000	3293514,52978516000000
103295,73590087900000	592963,75955200200000	1131734,90313721000000
227534,94846344000000	2096306,91571045000000	4566037,34014893000000
30589,93662595750000	583523,21820068400000	795078,14117431600000
4716,20787811279000	545251,46025848400000	1025300,74322510000000
114785,56999206500000	716334,98693847700000	2189377,59570313000000
1472550,75122070000000	1,01052020000000e+007	2226460,08886719000000
45659,75051879880000	360585,69326782200000	936204,12947845500000
314147,85922241200000	2820596,46154785000000	8245761,46069336000000
1535285,48168945000000	7651044,14062500000000	1233725,52832031000000
81256,78526306150000	947884,13916015600000	513666,02392578100000
302364,67761230500000	1454598,07421875000000	262489,67480468800000
926710,80676269500000	4959266,04589844000000	880470,75610351600000
137364,56640625000000	825369,77890014600000	1261711,16937256000000
600259,51831054700000	3164461,35546875000000	533441,81958007800000
466861,39685058600000	2716770,87109375000000	1257988,17456055000000
160880,77601623500000	1058734,10205078000000	2841496,54748535000000
168666,87011718800000	1005650,02734375000000	231517,83496093800000
5187258,22460938000000	1,84681733632813e+007	3102634,93847656000000
1475100,09448242000000	7774362,19531250000000	1232135,67431641000000
1134521,93536377000000	5120008,84863281000000	965749,10839843800000
9615241,65429688000000	1,62098995468750e+007	1858084,58496094000000
298323,76843261700000	1657996,23242188000000	338428,22998046900000
282858,46961975100000	1768772,76477051000000	1242432,28674316000000
1,25777777265625e+007	1,75282605625000e+007	2509561,17871094000000
3551422,46252441000000	5905098,97070313000000	895353,69580078100000
1813820,27758789000000	3501533,95800781000000	686973,66455078100000
305567,20651245100000	1884070,86486816000000	1290393,36450195000000
990262,42675781300000	2175492,44921875000000	371640,66943359400000
140629,69318389900000	1070645,48852539000000	690929,75830078100000
3199056,03320313000000	4176127,95507813000000	773139,85253906300000
6663120,00146484000000	9483092,60351563000000	1870453,88330078000000
1,16204292539063e+007	9525703,89843750000000	1038081,58789063000000
4215319,26074219000000	5917288,33496094000000	1060622,68603516000000
974086,10870361300000	5413354,10839844000000	2658365,20922852000000
1117153,78384399000000	5160468,93066406000000	860833,80078125000000
1159813,30078125000000	5308966,53125000000000	823980,98144531300000
282252,03771972700000	927551,59863281300000	270546,50830078100000
1,93762636757813e+007	2,36240025937500e+007	3996237,86914063000000
5442786,91992188000000	8035259,37304688000000	1422497,49902344000000
514062,24145507800000	3144364,75549316000000	2094740,42565918000000
1305227,98144531000000	2792424,19531250000000	447694,78320312500000
498593,33819580100000	3897923,27050781000000	1655699,22949219000000
5908556,99414063000000	1,10755294335938e+007	1363141,27148438000000
3605381,99487305000000	7167231,37304688000000	1153702,96093750000000
7553899,54809570000000	1,02396202089844e+007	2026912,68164063000000
5898621,93994141000000	7734948,73046875000000	1566657,87011719000000
449328,49148559600000	1559546,97265625000000	321739,97900390600000
6452736,95214844000000	9030371,47656250000000	1533846,05273438000000
2717871,66015625000000	2221067,01171875000000	436074,26562500000000
59495,16186523440000	603405,88281250000000	178176,53613281300000
697710,99615478500000	2673671,83081055000000	2620337,94018555000000
69449,21105957030000	110736,34426879900000	388111,73828125000000
4189553,38281250000000	4261656,70312500000000	977633,34570312500000
70034,61975097660000	431073,07275390600000	392339,44165039100000
4523137,75000000000000	6993893,90234375000000	1270462,79248047000000
1,66185275781250e+007	6496778,45312500000000	777391,25000000000000
7949454,79199219000000	8702989,90625000000000	1200558,35595703000000
9744850,24316406000000	1,37236344648438e+007	1868663,30957031000000
13297,80126953130000	190477,47412109400000	178608,05859375000000
165446,31074523900000	605509,97949218800000	659184,38085937500000
2496640,72460938000000	4227864,56640625000000	633536,71630859400000
1,99745614746094e+007	2,55770059921875e+007	3669679,50000000000000
877531,16748046900000	3643353,38476563000000	819454,70605468800000
1,97729440339355e+007	1,84719021210938e+007	2633038,41796875000000
2771492,57226563000000	5038465,63281250000000	667321,18139648400000
6602271,32431030000000	8372491,37402344000000	1159334,89672852000000
4070731,43457031000000	5782846,04687500000000	849841,06713867200000
5376925,55810547000000	8603630,58398438000000	1126304,89233398000000
4920439,90957642000000	8940597,72265625000000	1113378,43383789000000
63732,67703247070000	420821,12988281300000	349336,23461914100000
428990,30676269500000	2739668,98657227000000	1790196,74707031000000
3975056,50000000000000	6143821,52343750000000	1343868,53320313000000
590005,63112640400000	1734707,77392578000000	6865090,67285156000000
2034143,16162109000000	2942943,55859375000000	759071,20263671900000
3679118,30029297000000	4622070,72460938000000	1188631,68774414000000
945780,78439331100000	6196265,96264648000000	4309366,82849121000000
989078,04589843800000	1582487,30957031000000	399182,90014648400000
150411,83251953100000	635640,77746582000000	396335,71044921900000
6203676,11401367000000	8422458,75097656000000	1813529,68212891000000
7046562,46093750000000	9791183,06445313000000	2372252,89843750000000
840532,60253906300000	1962356,58007813000000	337835,99755859400000
811595,29882812500000	1811216,04687500000000	403574,07666015600000
101918,17440033000000	224288,53656768800000	1264008,35125732000000
1354522,27188110000000	2363588,93707275000000	8133307,56262207000000
3320595,48632813000000	4902996,51660156000000	1176763,65234375000000
748721,65722656300000	1152381,89648438000000	317618,75732421900000
1522088,19769287000000	2652155,66699219000000	8063655,70364380000000
600772,60693359400000	1274497,20068359000000	351509,34472656300000
1712641,35540771000000	2172078,73254395000000	6439905,12167358000000
1385730,55194092000000	2593757,46972656000000	817910,27050781300000
2428036,92236328000000	3954406,69433594000000	911589,54736328100000
541699,08361816400000	1312472,85693359000000	468018,97216796900000
1098333,58276367000000	2591417,05932617000000	1053245,19409180000000
1015883,30834961000000	4852062,94042969000000	1798006,40673828000000
4325189,36334229000000	5114582,71459961000000	1852799,43591309000000
3571121,54870605000000	5349163,72119141000000	7273161,46057129000000
891856,97827148400000	1647577,13598633000000	576689,03588867200000
1734023,09130859000000	2805785,45751953000000	661223,65527343800000
123682,17285156300000	326562,58984375000000	110637,17187500000000
1123513,54174805000000	2216641,33496094000000	468361,87817382800000
194004,67626953100000	573399,62109375000000	157669,22363281300000
1297390,79503632000000	2459588,55737305000000	1026539,84069824000000
1812384,02033997000000	2487536,12255859000000	1041403,06298828000000
3664763,29077148000000	4504290,84179688000000	1680118,33203125000000
1202864,58569336000000	2102755,44531250000000	529908,20410156300000
2727104,41638184000000	4091399,48046875000000	1194896,55908203000000
1366003,15698242000000	3303918,27099609000000	625440,29809570300000
1270454,01220703000000	2008031,23437500000000	437445,34960937500000
404236,68143081700000	462983,07604980500000	2143899,00521851000000
313570,49607849100000	960606,35205078100000	399754,37402343800000
1149410,55517578000000	1809033,86425781000000	689141,03930664100000
1402115,61230469000000	1755808,57324219000000	613233,09667968800000
2651834,20776367000000	4366992,12451172000000	1424739,33886719000000
2995016,82519531000000	4021161,29296875000000	1207617,42846680000000
546076,53833007800000	1124026,37109375000000	485800,98071289100000
1182721,44281006000000	2395701,18554688000000	877129,54028320300000
677270,28871917700000	1224235,31640625000000	1368596,26196289000000
214966,03533935500000	915894,99804687500000	360540,76098632800000
1015697,50244141000000	1684089,82470703000000	913788,35351562500000
303241,53448486300000	689373,00976562500000	299105,83105468800000
1526927,33345032000000	2834652,69006348000000	698782,95214843800000
1830503,25268555000000	2685934,40625000000000	631978,04077148400000
0,16220171377063	747,80206855572800	362271,25366210900000
305792,59521484400000	970033,96484375000000	221892,01660156300000
2067701,49150085000000	3396884,13232422000000	1390251,24353027000000
1830287,77294922000000	2875151,41406250000000	1051317,92358398000000
322127,53527832000000	984529,45288085900000	380667,93261718800000
736968,65673828100000	3684987,53369141000000	1443059,60205078000000
2784522,71850586000000	3659610,45947266000000	1370389,77563477000000
221023,86523437500000	355058,31933593800000	256725,35400390600000
879448,10864257800000	1092498,88183594000000	388764,11596679700000
648014,70804885000000	1790993,56763649000000	654200,72900390600000
1574412,28759766000000	2468041,50292969000000	1055421,13037109000000
755217,61254882800000	1796817,58593750000000	582624,32299804700000
2338447,60186768000000	4092631,31201172000000	1753352,71826172000000
1296490,38085938000000	1039321,71484375000000	345811,07641601600000
59365,20678710940000	195310,24414062500000	99741,77343750000000
3113840,18066406000000	5574516,85937500000000	1686018,56433105000000
2859927,72436523000000	4803826,16992188000000	1614795,76916504000000
3324380,12109375000000	4283654,55859375000000	1091930,74926758000000
20655,59960937500000	104038,09765625000000	61890,11718750000000
553787,11962890600000	830457,29882812500000	303419,49609375000000
468549,72326660200000	1219630,28125000000000	311774,86523437500000
358029,75585937500000	483956,48925781300000	228621,82519531300000
170124,24707031300000	517259,35156250000000	233130,22656250000000
1006508,07482910000000	1422696,67358398000000	521588,16882324200000
1054801,88696289000000	1752496,40332031000000	703169,44116210900000
293671,95849609400000	643544,15039062500000	267639,44628906300000
4693437,65429688000000	6070354,43554688000000	2029320,62963867000000
539508,27148437500000	988380,27734375000000	341164,73632812500000
379868,64144897500000	751802,90234375000000	520594,24926757800000
5976637,12988281000000	9234499,14062500000000	3190018,93310547000000
1331619,61785889000000	2369969,21289063000000	901449,44848632800000
4048498,25732422000000	6717425,45898438000000	1395050,27026367000000
916292,79541015600000	5263886,66699219000000	2214925,98767090000000
188888,40234375000000	396258,51464843800000	209475,75195312500000
1965461,78076172000000	3216916,66015625000000	1035577,93945313000000
893031,27075195300000	1343047,29199219000000	507649,53906250000000
6401832,76367188000000	1,04059198906250e+007	2694686,50122070000000
749647,78774261500000	1661842,64599609000000	594980,06420898400000
627385,82519531300000	884300,34521484400000	444906,36181640600000
1727251,55772400000000	3329150,96289063000000	1112202,39404297000000
665491,93957519500000	1982864,21630859000000	499303,93823242200000
240728,21627991600000	1181757,45599365000000	491479,72058105500000
6317524,56445313000000	8184382,22753906000000	3698475,03710938000000
1206753,22680664000000	2176996,83642578000000	764479,89526367200000
4108332,36914063000000	5071499,34863281000000	1829221,41625977000000
770162,57794189500000	3968610,91406250000000	1800730,15417480000000
527459,36773681600000	842549,18701171900000	410247,64843750000000
2155079,03906250000000	2484783,59179688000000	665572,30590820300000
625436,28282928500000	1062403,49938965000000	539968,17980957000000
3596919,35884094000000	5976912,22900391000000	2121424,36547852000000
893495,43676757800000	1912158,60205078000000	657945,03271484400000
926791,82470703100000	1521298,92431641000000	703550,14904785200000
2314189,33984375000000	3144965,02392578000000	971521,76831054700000
1603480,70654297000000	2758741,67968750000000	585404,24450683600000
1809574,39062500000000	3226217,25195313000000	878096,50903320300000
1134350,15405273000000	5069668,32910156000000	1918772,89477539000000
2657405,21533203000000	3549237,59472656000000	1816778,38061523000000
308213,73913574200000	858769,27832031300000	396267,76025390600000
2523692,31811523000000	4167659,82812500000000	1908391,69494629000000
847933,29370117200000	1347590,20800781000000	669481,76989746100000
1692508,95166016000000	3147063,34960938000000	965643,20507812500000
1598042,23510742000000	7258251,78027344000000	2708842,63159180000000
746890,62374877900000	2592871,23876953000000	1123846,59399414000000
72740,64208984380000	289506,18359375000000	155524,47460937500000
6189874,69824219000000	7909477,12304688000000	2356901,29150391000000
94389,22747802730000	338417,53515625000000	195686,83300781300000
2483733,99407959000000	4622411,15039063000000	1770689,07977295000000
1603592,88940430000000	3491426,37597656000000	929979,04736328100000
304387,59283447300000	1872959,33007813000000	676785,14306640600000
249210,87866210900000	912422,00000000000000	387492,56152343800000
542917,45886993400000	979158,57019043000000	922827,58996582000000
53132,83984375000000	375067,75781250000000	100853,59375000000000
4379001,24023438000000	7908921,75683594000000	3292097,68530273000000
83372,01464843750000	224349,42187500000000	100541,55664062500000
175398,92639160200000	648084,26708984400000	289757,56884765600000
2771295,72192383000000	5175508,30859375000000	1539782,38085938000000
7497063,92675781000000	1,16208484082031e+007	2407066,54174805000000
2559843,18188477000000	4162741,05664063000000	1092056,92919922000000
1239215,69647217000000	5702867,30566406000000	2493960,76562500000000
431563,94073486300000	816008,69580078100000	486182,59521484400000
1094123,94055176000000	2086275,38647461000000	2626061,19677734000000
571681,18447876000000	2774996,35449219000000	1035691,34143066000000
2577930,03942871000000	4370215,34570313000000	915321,42480468800000
392621,19482421900000	447821,14843750000000	224923,76367187500000
74406,71686553960000	110037,15726470900000	606846,43371582000000
2886753,80322266000000	3982901,42089844000000	906914,83190918000000
1246952,62329102000000	6003929,38476563000000	2411926,71203613000000
1424358,22340393000000	4281062,50683594000000	1702029,93994141000000
113441,33938598600000	282619,43017578100000	257828,53613281300000
3361842,36865234000000	5504413,03125000000000	1097239,51000977000000
1834277,35498047000000	3198798,58105469000000	740363,37622070300000
593779,90902710000000	1133102,99072266000000	435793,47753906300000
135502,35992431600000	831604,67529296900000	619049,22314453100000
641768,00878906300000	1642340,30566406000000	387544,66943359400000
16816,22900390630000	67987,25390625000000	58821,20507812500000
740685,87512970000000	1257737,12650681000000	1373012,91564941000000
393002,60510253900000	2268189,85546875000000	1913435,19934082000000
509240,58560180700000	646735,52734375000000	468068,24584960900000
577423,66479492200000	3001102,35742188000000	1098918,17150879000000
62168,74694824220000	522141,12548828100000	426106,06079101600000
519811,59997558600000	2022187,05908203000000	1870678,80786133000000
247143,81887817400000	2746446,78710938000000	1503420,42254639000000
92558,27929687500000	652752,31689453100000	449626,45581054700000
112249,61135482800000	305016,04534912100000	362194,18310546900000
1487816,77709961000000	2102826,26318359000000	1184587,60351563000000
55162,74975585940000	293008,17578125000000	103241,28515625000000
4316876,77001953000000	7480463,53906250000000	1494742,99365234000000
10959,65911865230000	133399,02832031300000	150333,02734375000000
582502,86257934600000	2757156,17089844000000	2435737,07031250000000
124680,43618774400000	936470,43908691400000	533634,56091308600000
426300,37255859400000	1623182,79711914000000	989703,94372558600000
1129639,46585083000000	2337924,52160645000000	1408620,68768311000000
1625852,14562988000000	2836593,65820313000000	643586,87841796900000
207360,19001007100000	757851,13555908200000	956581,03192138700000
307465,78239440900000	1627252,60961914000000	1174260,36975098000000
251707,96038818400000	1222679,13867188000000	959255,84985351600000
2154664,55944824000000	3755436,84570313000000	831587,03735351600000
52299,11504745480000	248988,29992675800000	282239,55029296900000
368099,49133300800000	1697641,04150391000000	1431536,13110352000000
1132296,33544922000000	1937175,66601563000000	1036527,81738281000000
736083,75952148400000	2819685,92529297000000	2805214,91528320000000
995717,24475097700000	1931775,03613281000000	1070373,05419922000000
9068,73315429688000	203123,99414062500000	165633,28125000000000
922591,16446685800000	1461625,84057617000000	744072,67663574200000
185880,86975097700000	1019244,20874023000000	663690,89831543000000
1044590,76660156000000	2123545,35839844000000	439246,65112304700000
798303,30554199200000	1541035,38745117000000	998290,81701660200000
605063,80371093800000	1954025,85546875000000	2750345,17407227000000
2679771,42761230000000	4609776,02758789000000	5669219,57098389000000
3678533,77075195000000	6445980,48144531000000	1264251,12463379000000
442144,70758056600000	868172,05541992200000	427005,41088867200000
1193030,66357422000000	2529072,90527344000000	1118017,24328613000000
551827,65972900400000	2255231,24609375000000	2192012,03259277000000
261331,27047324200000	750595,40429687500000	414706,62744140600000
2046527,78515625000000	3380968,56933594000000	4185112,38488770000000
848415,65161132800000	1865321,23779297000000	742797,99780273400000
2654639,50048828000000	4848128,51660156000000	2413609,75146484000000
283051,15905761700000	1155316,91601563000000	768360,57989502000000
890169,51428222700000	1840513,43530273000000	1020977,42114258000000
831064,12322998000000	1213797,42187500000000	687608,92346191400000
637193,92398071300000	2671513,48706055000000	1707323,18847656000000
12159,72534179690000	95934,02148437500000	107356,12695312500000
4472,34127807617000	85870,79492187500000	137483,66601562500000
1110372,70703125000000	2735714,99047852000000	1211438,53491211000000
1705387,10681152000000	3508462,40625000000000	672859,43530273400000
464591,34472656300000	947346,10693359400000	532442,73950195300000
112837,64282226600000	224481,37182617200000	278157,45361328100000
221720,19384765600000	369214,75585937500000	235887,06445312500000
1564321,08459473000000	3506683,67480469000000	1407915,62060547000000
1071111,14950562000000	2594415,45703125000000	512270,78417968800000
774148,40441894500000	1800322,46679688000000	840594,36840820300000
1080794,44165039000000	2167516,01660156000000	483365,46923828100000
450013,45361328100000	812122,97070312500000	376509,18017578100000
645538,69409179700000	1336694,82983398000000	813104,63006591800000
1860352,05273438000000	3421749,29492188000000	1639434,58850098000000
2152214,70458984000000	3796851,62500000000000	1681889,58203125000000
393975,14062500000000	2270563,60498047000000	1411497,05908203000000
212972,16796875000000	457793,96044921900000	536071,98950195300000
2707966,17480469000000	4935075,62304688000000	3046000,84533691000000
330317,31378173800000	1355320,96777344000000	308638,48925781300000
1127204,71400452000000	1973305,73950195000000	916713,05334472700000
1431340,98736572000000	2408981,04443359000000	1145918,14782715000000
358623,08309936500000	1600937,14038086000000	1586884,40032959000000
95373,60424804690000	553860,43359375000000	306607,89990234400000
828846,33134460400000	1333308,20336914000000	773825,25939941400000
61868,10746765140000	782450,52221679700000	708440,01574707000000
1819560,76025391000000	3468572,80761719000000	2750437,17895508000000
712095,93312835700000	3832441,82177734000000	2889926,03948975000000
656798,69929504400000	3530715,54309082000000	2262400,81982422000000
1420011,04711914000000	2438454,95605469000000	978980,92614746100000
552370,34082031300000	906642,92333984400000	857068,14276123000000
2456452,32156372000000	4504475,18066406000000	2228733,49072266000000
2319341,03968430000000	4820536,76513672000000	876705,61010742200000
201045,21142578100000	1476726,97900391000000	1214911,64221191000000
399954,29516601600000	2484753,49169922000000	1573764,23840332000000
468683,71850585900000	976829,23388671900000	571881,65563964800000
14166,55444335940000	37362,67675781250000	114134,89062500000000
3367574,16406250000000	4807630,95605469000000	2405852,56640625000000
81781,82984960080000	364105,95410156300000	276599,20556640600000
3357443,96850586000000	4973644,25976563000000	2620413,01745605000000
1722887,78062439000000	2449847,40405273000000	4552816,51171875000000
1450710,14392090000000	2398087,71582031000000	1277214,31311035000000
1093656,14227295000000	3848804,53222656000000	2443245,04858398000000
42735,29965209960000	565611,97143554700000	392199,41650390600000
386594,78196716300000	1802750,85742188000000	1030503,67724609000000
28197,69786071780000	425065,32543945300000	307528,51269531300000
1382768,12417603000000	2612929,41601563000000	1993681,09912109000000
719848,49615478500000	1290021,07690430000000	944028,72399902300000
526950,76562500000000	1900868,29492188000000	382440,16210937500000
2341220,18365479000000	4704026,61645508000000	3420858,87225342000000
5963,42407226563000	68551,99414062500000	82027,72656250000000
1798442,21252441000000	3004492,92431641000000	1618724,70166016000000
2342607,68798828000000	4423403,46093750000000	3544595,07830811000000
1576380,69937134000000	2760651,59252930000000	2138820,09643555000000
497208,23345947300000	3011677,54736328000000	1725356,93655396000000
16559,59869384770000	103692,37792968800000	138313,91894531300000
863507,07354736300000	4387404,48681641000000	2665032,23718262000000
2100619,58227539000000	3423343,67822266000000	2633117,21948242000000
937185,03509521500000	1919374,99475098000000	1270942,29650879000000
146273,66959762600000	653529,44891357400000	984081,68072509800000
99169,52136230470000	382796,77709960900000	344088,76147460900000
356779,01727294900000	1073863,59814453000000	610794,92578125000000
1084595,06115723000000	2177226,28283691000000	1590855,05541992000000
214783,36645507800000	773601,65234375000000	425639,98291015600000
2416867,83496094000000	4781505,00878906000000	3190240,67126465000000
1075928,74389648000000	4297892,22558594000000	3671275,89074707000000
138735,36293041700000	870510,24890136700000	299602,63525390600000
1028688,55685425000000	1623811,96740723000000	758314,80126953100000
1637029,50036621000000	3277041,95019531000000	2634364,48596191000000
4742114,97070313000000	8766241,98046875000000	3149103,84326172000000
1211813,57196045000000	2753723,37792969000000	1933073,42089844000000
64453,80810546880000	223678,32519531300000	192044,77636718800000
9720617,39257813000000	1,47424105039063e+007	6422412,97802734000000
1469386,01892090000000	2680750,34521484000000	2089328,72473145000000
1688917,36676025000000	3224465,82055664000000	2505393,90112305000000
286655,42492675800000	645198,95367431600000	490705,29968261700000
692211,16081237800000	1598298,16259766000000	1092399,03784180000000
3978,96923828125000	108943,65234375000000	98669,13867187500000
1609356,04296875000000	2703774,53125000000000	1857047,45043945000000
3260812,49316406000000	5740120,73632813000000	1947507,97119141000000
1710619,26074219000000	3424127,06835938000000	2434902,10559082000000
4157460,25195313000000	7382113,79296875000000	2620506,14770508000000
2759539,86840820000000	4435540,06835938000000	1805864,05444336000000
243800,66381835900000	541509,02905273400000	479315,47558593800000
2705978,68579102000000	5267510,87597656000000	3680778,67224121000000
2888943,16625977000000	5736882,78222656000000	2139634,67333984000000
2358248,23901367000000	4401236,59423828000000	1430702,52612305000000
3202688,91796875000000	5320639,00585938000000	2088795,95458984000000
1225767,22363281000000	1759509,52050781000000	453828,20507812500000
2205211,02563477000000	3381219,85742188000000	3115888,79467773000000
3641970,26538086000000	5956664,74316406000000	2336328,22924805000000
2452672,45141602000000	5382249,96484375000000	1597841,48291016000000
3792648,44921875000000	7819507,47265625000000	2642999,27368164000000
438104,03271484400000	1413470,35351563000000	477856,93994140600000
4596793,24780273000000	8300170,85546875000000	2843240,76342773000000
2264706,53320313000000	3704515,35156250000000	790089,03808593800000
3394415,17919922000000	6233111,96875000000000	1247272,99365234000000
1296634,82739258000000	2299353,96386719000000	877287,40368652300000
143868,30990600600000	406133,78771972700000	273700,39501953100000
64948,98352050780000	288808,08065795900000	651542,69989013700000
2309678,54858398000000	4736470,10351563000000	1736393,71337891000000
1822160,76513672000000	3547005,06860352000000	1452177,45654297000000
471736,98765564000000	1116405,04858398000000	515428,14453125000000
1886166,42382813000000	4197491,86132813000000	1438908,52526855000000
2728323,97241211000000	5200200,25195313000000	1922867,09020996000000
2497706,75313568000000	5498301,44287109000000	1828929,68188477000000
30655,02723693850000	69739,77635192870000	363421,59155273400000
1427445,24731445000000	2723564,65039063000000	1065518,00109863000000
7487,16477966309000	39063,16275024410000	288950,82080078100000
2171352,92144775000000	3790949,68896484000000	1721666,49682617000000
1866153,64599609000000	3808150,92724609000000	1361115,94067383000000
3250288,51220703000000	5338271,52929688000000	2006065,43237305000000
410026,19180297900000	1241820,87475586000000	574831,99023437500000
632746,17578125000000	1539438,20605469000000	604973,49340820300000
421218,24295806900000	3154529,75786591000000	8751134,76307678000000
61784,88936281200000	581796,96662521400000	2183939,70755768000000
3150646,76918030000000	4177943,85559082000000	1,02501741188965e+007
805905,77337646500000	1255893,61968994000000	3475080,42297363000000
1152728,02001953000000	1045074,01220703000000	424719,63647460900000
1046923,50585938000000	1312325,08984375000000	378172,10693359400000
389596,67092895500000	668269,38549804700000	742119,89398193400000
903641,05682754500000	985096,69668197600000	1426809,87304688000000
1942104,84179688000000	1931121,91210938000000	472083,97766113300000
0,41043755970895	0,03657088289037	96868,55078125000000
600744,64721679700000	673798,95074462900000	433196,66235351600000
832847,10205078100000	931705,51879882800000	277055,57666015600000
568301,54756927500000	765971,92086219800000	850987,85855102500000
2117295,53668213000000	1741740,80120850000000	3100874,95611572000000
3098741,31628418000000	4056764,09326172000000	1590970,43652344000000
7882537,31250000000000	8273196,42968750000000	464273,52880859400000
5919681,82421875000000	6168935,08593750000000	327176,45068359400000
1,22281944296875e+007	1,29124441093750e+007	778998,00781250000000
644214,65625000000000	795934,07812500000000	39655,72558593750000
2250187,98852539000000	2220476,87182617000000	870472,97143554700000
25454,51611328130000	89490,43017578130000	89172,86816406250000
1329740,54370117000000	1637399,59057617000000	2614126,82708740000000
4321183,53173828000000	4632321,74707031000000	1882812,82910156000000
628948,49284362800000	892437,24468994100000	1660557,08422852000000
3864125,60839844000000	4553915,12841797000000	1820591,15490723000000
4942155,44531250000000	4973176,69531250000000	298089,74023437500000
242221,81063842800000	382421,08456420900000	530778,00195312500000
1591357,79583740000000	1701761,78820801000000	3268270,69360352000000
430759,21289062500000	913259,77416992200000	310910,09350585900000
564758,69821167000000	780750,45065307600000	1372488,61108398000000
51533,06262207030000	83071,23974609380000	181287,72412109400000
1630000,51342773000000	1585987,79992676000000	3264076,72039795000000
717580,91467285200000	798257,67285156300000	1367612,75979614000000
1059847,66210938000000	947363,81054687500000	287068,60986328100000
3438303,15625000000000	4528304,32812500000000	247513,06201171900000
486674,73587036100000	736126,65899658200000	1268189,51016235000000
422610,22668457000000	736982,69393920900000	1255877,24035645000000
5385286,49218750000000	6037517,32812500000000	311266,58154296900000
5686931,49011230000000	7008790,46691895000000	1,47662976469727e+007
6564000,41796875000000	6744594,57031250000000	409584,64306640600000
131678,88793945300000	117712,67211914100000	253089,02734375000000
8044193,94824219000000	8374530,64355469000000	3128308,04541016000000
3068216,28015137000000	3678502,62817383000000	1285781,91931152000000
5471234,55468750000000	6512214,95312500000000	360719,46923828100000
4544679,14453125000000	4721280,58007813000000	1898752,77014160000000
183754,98352050800000	234425,58984375000000	515927,16577148400000
975067,51652526900000	814999,13528442400000	4843447,82351685000000
8560,59875488281000	47842,46972656250000	104416,20703125000000
746764,20770263700000	955234,99935913100000	1443274,95965576000000
257451,49588012700000	339291,19869995100000	623602,74755859400000
180447,47045898400000	235102,22277832000000	326708,78918457000000
6911081,86425781000000	6570933,93457031000000	2466925,51232910000000
4416285,03320313000000	5864771,07031250000000	287675,78564453100000
224273,70617675800000	375462,03839111300000	735245,77471923800000
2327595,63635254000000	2833069,10998535000000	1050895,13146973000000
354927,67718505900000	453697,98556518600000	651381,57391357400000
1784120,27331543000000	2375746,82592773000000	973694,85583496100000
6567,42626953125000	19379,10351562500000	38276,94921875000000
5227293,92675781000000	5939386,85351563000000	2279709,89208984000000
6313572,06640625000000	8322671,59375000000000	411504,47656250000000
873117,56158447300000	1244829,34289551000000	3021207,32019043000000
209340,42699813800000	437924,71563720700000	221729,36816406300000
238181,78795623800000	76031,26445388790000	6140729,87609863000000
3464464,26757813000000	3807605,16894531000000	1545997,96862793000000
4415887,23486328000000	5631104,22949219000000	1988994,77209473000000
4012346,23974609000000	4946510,81542969000000	1810956,58300781000000
1372104,12585449000000	2335410,22753906000000	691284,71435546900000
1093591,82409444000000	1815459,70807505000000	7102754,46438599000000
37585,66188049320000	122607,44958496100000	225407,49755859400000
19342,14905166630000	183307,25185394300000	383883,71673584000000
3000981,63769531000000	4239779,90625000000000	1428841,74304199000000
1649620,76513672000000	2479770,65722656000000	744247,96643066400000
63436,65173339840000	72519,75744628910000	192506,60498046900000
3166596,67016602000000	4481611,90527344000000	1939158,82934570000000
401765,35104370100000	650371,54766845700000	1326276,18054199000000
795494,39062500000000	1588774,70117188000000	433597,51037597700000
674336,35983276400000	674481,98257446300000	1402668,71838379000000
987395,88613128700000	1441593,53759766000000	2767787,71539307000000
146127,76025390600000	194361,93200683600000	389333,79437255900000
247461,37316894500000	356627,89129638700000	737271,04779052700000
695239,88842773400000	1096851,01873779000000	1633377,57485962000000
592951,90551757800000	1221664,19543457000000	1947919,46554565000000
5971390,09619141000000	7510721,93090820000000	1,72422031809082e+007
3434884,25390625000000	3896958,79296875000000	8444780,75231934000000
99201,44158935550000	173228,52587890600000	432818,82296752900000
97985,67944335940000	102893,35632324200000	210443,09130859400000
515650,61809158300000	1129264,23440552000000	1702494,92073059000000
187923,47448730500000	247836,03369140600000	359115,40991210900000
206384,29775238000000	547219,93817138700000	831025,43847656300000
2604460,76605225000000	3601576,90844727000000	8387399,93188477000000
18028,99401855470000	4215,68215942383000	126977,80273437500000
65848,56668090820000	41877,19720458980000	214797,03564453100000
596438,04632568400000	1178669,25280762000000	1910304,32318115000000
30031,08038330080000	82834,43707275390000	215054,63842773400000
1085917,88514090000000	1746550,07368088000000	4091957,11311340000000
378813,82623291000000	536488,04995727500000	1350191,43914795000000
4278,35083007813000	83668,60211181640000	310631,40209960900000
449525,87937927200000	883286,73999023400000	1905241,60632324000000
167351,77399331300000	236295,45965576200000	693305,01522827100000
1444988,47811890000000	2533993,70260620000000	7719610,27496338000000
5759745,13769531000000	7808564,39843750000000	2997224,13696289000000
245168,51862335200000	423535,31627321200000	902356,29736328100000
8096231,34814453000000	1,09538629746094e+007	4300231,64794922000000
3030557,45593262000000	4806174,41015625000000	1618714,37731934000000
3400390,17919922000000	4807533,04785156000000	2293468,25000000000000
3566075,51293945000000	4709642,52490234000000	1830702,61926270000000
8637498,00781250000000	1,21119387929688e+007	4362779,46752930000000
35055,49316406250000	149974,01562500000000	93218,96777343750000
2095288,27932739000000	3913589,50000000000000	1152370,21069336000000
2249057,02716064000000	4187926,08984375000000	1187266,05517578000000
3086161,86352539000000	4861853,22363281000000	1625881,25793457000000
4246740,03894043000000	5385597,17138672000000	1948852,33166504000000
2300241,61865234000000	2647043,21777344000000	1036103,19067383000000
3593498,04736328000000	4424913,07617188000000	1344202,16516113000000
1113118,60260010000000	1698345,85839844000000	491176,00927734400000
1796442,16854858000000	2460474,71728516000000	989612,41625976600000
2023837,39843750000000	3203346,09082031000000	1258586,31341553000000
7271067,46228027000000	1,00458989736328e+007	3730718,34692383000000
2534316,25384521000000	3726602,83300781000000	1267693,60125732000000
186823,25046920800000	390618,94027710000000	196037,51953125000000
815681,21289062500000	919531,98583984400000	302014,55712890600000
808036,65551757800000	1372164,03271484000000	414171,90820312500000
3254260,92369080000000	4192515,11206055000000	1597390,65814209000000
1130214,39996338000000	1332586,23474121000000	528878,22912597700000
1,29941891035156e+007	1,94216066894531e+007	7517363,71630859000000
4806075,52636719000000	7830359,32617188000000	2470042,27612305000000
1281950,77943420000000	1710753,37826538000000	655175,92266845700000
1271125,80047607000000	2180131,57800293000000	831646,13024902300000
2386092,07592773000000	4566279,02148438000000	1603814,81640625000000
2629164,98608398000000	4083906,93359375000000	1265078,82141113000000
1493439,81585693000000	2129519,57165527000000	738817,53649902300000
778666,38110351600000	1714031,04150391000000	588758,05322265600000
2338104,04296875000000	2904528,82031250000000	938154,43811035200000
1472553,64550781000000	2705703,60302734000000	895015,24951171900000
928840,82739257800000	1334214,28515625000000	508761,03491210900000
398964,60583496100000	868146,83203125000000	264435,05810546900000
2151581,93457031000000	3215469,28320313000000	1033584,57226563000000
6498960,71093750000000	1,00130808461914e+007	3783896,48034668000000
1920111,42758179000000	3045661,78962708000000	1,39764177999268e+007
48457,64770507810000	127100,85156250000000	109511,17675781300000
5307383,46289063000000	6610560,63085938000000	2267659,46630859000000
2958985,94531250000000	5305126,62890625000000	1739540,92211914000000
258484,06225585900000	646447,17822265600000	238221,10742187500000
539921,15014648400000	1004116,69482422000000	330146,13500976600000
3793790,81713867000000	5269641,43652344000000	1657913,56372070000000
316589,99316406300000	968050,79882812500000	268111,11791992200000
2357184,52447510000000	3901418,52246094000000	1435431,94226074000000
3386434,06823730000000	6528213,20996094000000	2135186,66564941000000
4457817,08349609000000	5677832,51562500000000	1948784,24291992000000
6679681,26708984000000	9605700,01367188000000	3119380,32275391000000
1003693,21434021000000	1586040,14331055000000	460095,69299316400000
3097584,76971436000000	4670698,34375000000000	1695804,29614258000000
594390,80566406300000	1187266,03906250000000	284267,56811523400000
3766900,59738922000000	5334420,83819580000000	1670897,16870117000000
2311465,78839111000000	3402665,92987061000000	1374433,41552734000000
5389555,91184998000000	7911885,57055664000000	2,11093746513672e+007
575829,99169921900000	823739,27832031300000	290259,57885742200000
1163,06274414063000	6375,50195312500000	24922,31835937500000
102816,94677734400000	222315,86718750000000	113520,19140625000000
572443,80639648400000	897762,93481445300000	1519626,31964111000000
756538,34413074000000	1558181,81027985000000	536868,40942382800000
1485067,91757202000000	2785096,52368164000000	912019,35290527300000
4482239,99414063000000	6411034,85058594000000	6488503,13977051000000
294186,54954528800000	311778,01013183600000	578342,36862182600000
4300241,82470703000000	6677830,00097656000000	1719614,66552734000000
1109995,84179688000000	2215812,00732422000000	352842,74853515600000
9900413,02978516000000	1,40687176503906e+007	2577484,47900391000000
158541,29974365200000	317205,19036865200000	330021,65258789100000
80168,28465271000000	308151,57824707000000	425095,59033203100000
887913,19628906300000	1383118,02148438000000	301127,86767578100000
396262,74621582000000	758251,85131835900000	1150172,22766113000000
31348,68569946290000	147987,09106445300000	239419,15893554700000
1850102,65979004000000	2747238,86108398000000	2388439,57287598000000
12966,51187133790000	78965,41979980470000	159715,50000000000000
332313,79489135700000	569859,77279663100000	738753,29327392600000
1469783,29980469000000	2140098,13381580000000	3396341,11637878000000
422849,97722244300000	708268,04589843800000	1520321,63000488000000
1632357,25573730000000	3049754,32128906000000	992211,78649902300000
254652,27511596700000	289179,39848327600000	669504,06546020500000
22362,35937500000000	139980,12695312500000	40465,34179687500000
382351,48209381100000	448752,75843811000000	800228,42779541000000
2589,60115420818000	101707,12011718800000	218584,89868164100000
1574253,83056641000000	2841288,38671875000000	496878,08422851600000
41718,59044084230000	202588,71307086900000	305075,35607910200000
105752,98853683500000	184814,66925048800000	319512,37524414100000
194285,04782104500000	337953,34967041000000	482761,09826660200000
2031,21589660645000	2858,35848999023000	70577,82421875000000
133742,72337341300000	314939,60534668000000	439773,82397460900000
2437381,23344421000000	2768635,64709473000000	6323216,14819336000000
56201,72222900390000	172296,39172363300000	242894,77124023400000
1686897,08203125000000	3036447,34960938000000	475647,55773925800000
924138,00399780300000	1612008,03337097000000	5286527,27125549000000
257936,39339447000000	572752,06311035200000	779401,02722168000000
253716,20024704900000	357753,08966745100000	1388536,93771362000000
1011470,67932129000000	1761956,84399414000000	1727796,03625488000000
812787,38671875000000	1183818,36419678000000	2022241,34765625000000
1153552,28564453000000	1401459,52270508000000	2615461,19946289000000
370925,85400390600000	746132,55038452100000	919862,55084228500000
240988,68577575700000	515949,60339355500000	439027,28918457000000
260646,25244140600000	519641,69567871100000	587200,94567871100000
670604,71810913100000	1381051,23889160000000	1545216,55401611000000
488165,05078125000000	996946,92190551800000	1265311,85778809000000
328140,27770996100000	646345,61102294900000	945873,13305664100000
2432514,75390625000000	4346403,92773438000000	415548,94433593800000
4504011,18847656000000	7316792,86328125000000	690692,77050781300000
3390253,84155273000000	5556016,72583008000000	1049232,42285156000000
1891284,01501465000000	3610437,75585938000000	593808,11547851600000
4406210,03906250000000	6996495,68554688000000	1190679,78808594000000
371951,54388427700000	803567,06481933600000	1023199,38928223000000
424082,94125366200000	732001,04150390600000	781540,96118164100000
1229064,14536285000000	1736784,76495361000000	1560465,81317139000000
1099223,16732788000000	1368758,19628906000000	1485745,46612549000000
504158,86035156300000	968364,25585937500000	139479,78808593800000
3798792,42822266000000	6172342,52343750000000	703992,77514648400000
1743184,53735352000000	4128445,90039063000000	997236,57958984400000
2237827,23724365000000	3822824,73876953000000	427144,01269531300000
762435,28837585400000	1256089,50402832000000	1232806,23022461000000
357527,11587524400000	853486,65881347700000	530839,69067382800000
724144,54956054700000	970509,39306640600000	652655,55993652300000
1374472,33581543000000	3294419,67016602000000	850789,84692382800000
2270751,17669678000000	4010078,27026367000000	2081280,43078613000000
3054393,61328125000000	4939222,40332031000000	559186,69189453100000
1312091,87850952000000	1735385,74926758000000	3726066,57519531000000
2726668,46020508000000	4393264,24902344000000	898386,72460937500000
410286,39169311500000	636822,42687988300000	537315,54992675800000
1476896,04461670000000	2663824,73046875000000	2583345,00054932000000
3592825,29394531000000	5656532,83789063000000	1124652,30224609000000
2726183,21704364000000	3765054,43493080000000	4017584,30175781000000
2008134,07226563000000	3869081,20898438000000	412530,16870117200000
1276124,20251465000000	2086959,26513672000000	597206,22399902300000
1512877,59863281000000	2866699,11132813000000	297552,32128906300000
3344720,84033203000000	5926536,85888672000000	3119925,00634766000000
1517985,98095703000000	2758214,10546875000000	642515,24395752000000
1652937,00878906000000	2875514,97656250000000	267913,75244140600000
253916,17089843800000	510061,53515625000000	105934,96777343800000
387771,48645019500000	702644,14062500000000	705366,61315918000000
1089778,35665894000000	1456766,77612305000000	1080042,13952637000000
271203,05252838100000	543804,48973083500000	620188,60852050800000
1920947,61956787000000	4462603,85546875000000	927260,81292724600000
1075118,85791016000000	1986216,27929688000000	949209,71948242200000
714218,33642578100000	1365318,11669922000000	1466820,65686035000000
1986310,63476563000000	2809210,81542969000000	1746239,58312988000000
1800300,34619141000000	1947215,88867188000000	1527917,68847656000000
5015324,88452148000000	5152507,98681641000000	3025485,43872070000000
2084256,36621094000000	3913422,08593750000000	463355,69677734400000
3484985,18524170000000	4260689,18798828000000	2495666,66748047000000
1162500,59704590000000	1711633,48876953000000	1399876,62109375000000
425605,38050842300000	1031674,38742065000000	1036921,40246582000000
2461344,71105957000000	4343513,84326172000000	2406012,92065430000000
40162,24224853520000	210701,05468750000000	119397,21582031300000
2751497,83911133000000	3140141,50976563000000	1825707,75439453000000
2167768,51231384000000	3322491,25195313000000	1822930,78100586000000
2991816,13171387000000	4914162,02587891000000	1446169,08129883000000
261516,13879394500000	461880,66650390600000	544171,15393066400000
401921,46218872100000	791806,48571777300000	355924,61938476600000
2687366,06460571000000	3418685,87255859000000	2246785,70324707000000
1574375,40966797000000	2270531,45898438000000	1175916,29736328000000
1190217,31506348000000	1974089,35717773000000	1126214,75231934000000
2065192,80908203000000	4051620,77880859000000	1010088,15026855000000
989927,91907732200000	1993585,55271530000000	1002602,47631836000000
806433,93750000000000	1345223,87109375000000	621485,68847656300000
683321,08666992200000	1536454,97509766000000	438596,90307617200000
1968767,88037109000000	4003554,13476563000000	422702,48144531300000
8592,79394531250000	91466,42968750000000	13103,96679687500000
734406,63641357400000	1038165,32861328000000	568453,85278320300000
1301629,14608118000000	2995742,12623310000000	1,21620442427368e+007
1226983,02978516000000	2952640,06054688000000	327776,61816406300000
2416883,22460938000000	3435200,13476563000000	1818682,92285156000000
2450590,09948730000000	4869241,92382813000000	473063,34277343800000
1317271,70556641000000	2853629,58789063000000	316112,36279296900000
0,21002551053971	41931,90694093700000	238175,53369140600000
589550,27832031300000	1243664,63085938000000	181554,37988281300000
474487,57867431600000	792711,06445312500000	473752,42333984400000
446346,69543457000000	1007217,72436523000000	516019,47900390600000
236789,60088729900000	419942,11708068800000	1964324,33709717000000
43353,96435546880000	131580,46826171900000	101367,31640625000000
264998,73327636700000	720592,39648437500000	371656,94995117200000
314282,53070068400000	741224,58789062500000	427354,86962890600000
60905,03526306150000	165678,75561523400000	181277,30957031300000
216846,76361084000000	540733,93115234400000	368396,98278808600000
1832851,20458984000000	3220371,58483887000000	2802644,08300781000000
35125,63388061520000	114986,69763183600000	218350,42480468800000
515499,38415527300000	850282,40478515600000	692947,09655761700000
935403,94526577000000	2615432,83621216000000	6990986,46545410000000
316926,60653114300000	844638,37909317000000	2771956,26971436000000
20331,31750488280000	71548,10942077640000	262280,97021484400000
903392,48034668000000	1570165,26416016000000	827081,33831787100000
545014,72373104100000	973621,44163131700000	4881100,49914551000000
784002,52288818400000	1641635,13732910000000	1049588,78735352000000
4690,33170700073000	856434,23197746300000	2833027,11596680000000
