# Supplementary material for: Principles of RNA recruitment to viral ribonucleoprotein condensates in a segmented dsRNA virus
Source: eLife. 2023 Jan 26;12:e68670. doi: 10.7554/eLife.68670 (PMC9925054; doi:10.7554/eLife.68670)
Supplement: Figure 2—source data 8. — MA104 cells stably expressing shRNA targetting NSP2 transcripts were infected at MOI = 1, and cell lysates were analysed for NSP2 expression by western blotting at 8 hpi. [file elife-68670-fig2-data8.zip]

Archive with 2 entries (2 files):
- Fig2 - source data 8.tif
- __MACOSX/._Fig2 - source data 8.tif
