# Supplementary material for: Principles of RNA recruitment to viral ribonucleoprotein condensates in a segmented dsRNA virus
Source: eLife. 2023 Jan 26;12:e68670. doi: 10.7554/eLife.68670 (PMC9925054; doi:10.7554/eLife.68670)
Supplement: Figure 5—source data 1. [file elife-68670-fig5-data1.txt]

Seg1	Seg1	Seg1	Seg2	Seg2	Seg2	Seg3	Seg3	Seg3	Seg4	Seg4	Seg4	Seg5	Seg5	Seg5	Seg6	Seg6	Seg6	Seg7	Seg7	Seg7	Seg8	Seg8	Seg8	Seg9	Seg9	Seg9	Seg10	Seg10	Seg10	Seg11	Seg11	Seg11
																																
																																
																																
0,04223109			0,05292450			0,08987014			0,14604991			0,03707690			0,22979453			0,08442718			0,05450838			0,02416955			0,08218699			0,15676082		
