# Supplementary material for: Principles of RNA recruitment to viral ribonucleoprotein condensates in a segmented dsRNA virus
Source: eLife. 2023 Jan 26;12:e68670. doi: 10.7554/eLife.68670 (PMC9925054; doi:10.7554/eLife.68670)
Supplement: Figure 5—source data 2. [file elife-68670-fig5-data2.zip]

Archive with 8 entries (7 files):
- Fig5 - source_data2_amended_19Jan2023/
- __MACOSX/._Fig5 - source_data2_amended_19Jan2023
- Fig5 - source_data2_amended_19Jan2023/UDEx-FISH - RNA abundance.pdf
- __MACOSX/Fig5 - source_data2_amended_19Jan2023/._UDEx-FISH - RNA abundance.pdf
- Fig5 - source_data2_amended_19Jan2023/Fig5_source_data2.xls
- __MACOSX/Fig5 - source_data2_amended_19Jan2023/._Fig5_source_data2.xls
- Fig5 - source_data2_amended_19Jan2023/UDex-FISH - Figure 5 Jan 2023.pzfx
- __MACOSX/Fig5 - source_data2_amended_19Jan2023/._UDex-FISH - Figure 5 Jan 2023.pzfx
